# Supplementary material for: 4D-DIA Proteomic Analysis of IPEC-J2 Cells Infected with Porcine Group A Rotavirus G9P[23] Strain
Source: Vet Sci. 2025 Sep 30;12(10):946. doi: 10.3390/vetsci12100946 (PMC12567895; doi:10.3390/vetsci12100946)
Supplement: Supplementary file 1 [file vetsci-12-00946-s001.zip › Supplementary Tables.xlsx]

## Sheet: Supplementary Table 1
Table S1. Primers used for qRT-PCR
Primers	Sequence（5' to 3'）	Amplicon
GAPDH-F	GCTCTCCAGAACATCATCC	191bp
GAPDH-R	GCCTGCTTCACTACCTTC
IL-1α-F	GAAGACCTGAAGAACTGCTA	198bp
IL-1α-R	TGCCATCACCACACTGT
IL-6-F	GCTGCTTCTGGTGATGG	136bp
IL-6-R	GCCGAGGATGTACTTAATGA
IL-8-F	CAGTTCTGGCAAGAGTAAGT	101bp
IL-8-R	CTCAATCACTCTCAGTTCCT
TNF-α-F	CAACAACAGCAACACTTAGA	159bp
TNF-α-R	GCAGCCACATTCCAGAT
STAT1-F	CACCTTCAGCCTCTTCCA	141bp
STAT1-R	AACTTCACCAACAGTCTCAA
IRF9-F	CTGCTGCTCACCTTCATC	118bp
IRF9-R	AGATCACCTGCTCTATGCT

## Sheet: Supplementary Table 2
Supplementary Table 2. All the differentially abundant proteins and information in AHBZ2304‐infected IPEC-J2 cells.
protein_id	C1	C2	C3	T1	T2	T3	C_mean	T_mean	log2(fc)	PValue	FDR	Symbol	Description	KEGG_A_class	KEGG_B_class	Pathway	K_ID	GO Component	GO Function	GO Process	TF_family
ENSSSCG00025022448	0	0	0	716.253	616.165	643.909	0.01	658.775	16.0075	2.49e-05	0.0155153	LOC100525099	XP_005661217.1 L-amino-acid oxidase-like [Sus scrofa]	Metabolism;Metabolism;Metabolism;Metabolism;Metabolism;Metabolism;Metabolism;Metabolism	Global and overview maps;Amino acid metabolism;Amino acid metabolism;Amino acid metabolism;Amino acid metabolism;Amino acid metabolism;Amino acid metabolism;Amino acid metabolism	ko01100//Metabolic pathways;ko00280//Valine, leucine and isoleucine degradation;ko00270//Cysteine and methionine metabolism;ko00250//Alanine, aspartate and glutamate metabolism;ko00380//Tryptophan metabolism;ko00350//Tyrosine metabolism;ko00360//Phenylalanine metabolism;ko00400//Phenylalanine, tyrosine and tryptophan biosynthesis	K03334;K03334;K03334;K03334;K03334;K03334;K03334;K03334	-	GO:0016491//oxidoreductase activity	GO:0055114//oxidation-reduction process	--
ENSSSCG00025073914	0	0	0	599.149	414.431	519.066	0.01	510.882	15.6407	0.000670755	0.0562725	PRR15	XP_003134861.1 proline-rich protein 15 [Sus scrofa]	-	-	-	-	-	-	-	--
ENSSSCG00025004335	0	0	0	495.792	449.583	412.868	0.01	452.748	15.4664	4.64e-05	0.0213205	IL1A	Sus scrofa interleukin 1 alpha (IL1A), mRNA. [Source:RefSeq mRNA;Acc:NM_214029]	Human Diseases;Environmental Information Processing;Cellular Processes;Human Diseases;Human Diseases;Human Diseases;Human Diseases;Cellular Processes;Human Diseases;Organismal Systems;Human Diseases;Environmental Information Processing;Human Diseases;Human Diseases;Human Diseases;Organismal Systems;Human Diseases;Human Diseases;Human Diseases;Human Diseases	Neurodegenerative disease;Signal transduction;Cell growth and death;Endocrine and metabolic disease;Infectious disease: viral;Infectious disease: viral;Infectious disease: bacterial;Cell growth and death;Cardiovascular disease;Development and regeneration;Endocrine and metabolic disease;Signaling molecules and interaction;Infectious disease: bacterial;Infectious disease: parasitic;Immune disease;…	ko05010//Alzheimer disease;ko04010//MAPK signaling pathway;ko04218//Cellular senescence;ko04932//Non-alcoholic fatty liver disease;ko05164//Influenza A;ko05162//Measles;ko05152//Tuberculosis;ko04217//Necroptosis;ko05418//Fluid shear stress and atherosclerosis;ko04380//Osteoclast differentiation;ko04933//AGE-RAGE signaling pathway in diabetic complications;ko04060//Cytokine-cytokine receptor inter…	K04383;K04383;K04383;K04383;K04383;K04383;K04383;K04383;K04383;K04383;K04383;K04383;K04383;K04383;K04383;K04383;K04383;K04383;K04383;K04383	GO:0005576//extracellular region;GO:0005615//extracellular space;GO:0005829//cytosol	GO:0005125//cytokine activity;GO:0005149//interleukin-1 receptor binding;GO:0005507//copper ion binding	GO:0001660//fever generation;GO:0002248//connective tissue replacement involved in inflammatory response wound healing;GO:0002437//inflammatory response to antigenic stimulus;GO:0006954//inflammatory response;GO:0006955//immune response;GO:0008285//negative regulation of cell proliferation;GO:0010575//positive regulation of vascular endothelial growth factor production;GO:0010628//positive regula…	--
ENSSSCG00025001097	0	0	0	412.038	424.149	436.26	0.01	424.149	15.3723	4.42e-07	0.00103868	SLC45A3	XP_003357445.1 solute carrier family 45 member 3 [Sus scrofa]	Human Diseases;Human Diseases	Cancer: overview;Cancer: overview	ko05206//MicroRNAs in cancer;ko05202//Transcriptional misregulation in cancer	K15379;K15379	GO:0016020//membrane;GO:0016021//integral component of membrane	GO:0008506//sucrose:proton symporter activity	GO:0010907//positive regulation of glucose metabolic process;GO:0015770//sucrose transport;GO:0045723//positive regulation of fatty acid biosynthetic process;GO:0048713//regulation of oligodendrocyte differentiation;GO:0055085//transmembrane transport	--
ENSSSCG00025004121	0	0	0	347.602	306.557	235.736	0.01	296.632	14.8564	0.000815953	0.062449	IFIT2	NP_001302587.1 interferon-induced protein with tetratricopeptide repeats 2 [Sus scrofa]	-	-	-	-	GO:0005737//cytoplasm;GO:0005783//endoplasmic reticulum;GO:0005829//cytosol	GO:0003723//RNA binding;GO:0005515//protein binding	GO:0009615//response to virus;GO:0032091//negative regulation of protein binding;GO:0035457//cellular response to interferon-alpha;GO:0043065//positive regulation of apoptotic process;GO:0051607//defense response to virus	--
ENSSSCG00025045297	0	0	0	282.751	295.519	289.135	0.01	289.135	14.8195	1.58e-07	0.000690443	GJB1	XP_003135210.1 gap junction beta-1 protein [Sus scrofa]	-	-	-	-	GO:0005886//plasma membrane;GO:0005921//gap junction;GO:0005922//connexon complex;GO:0016020//membrane;GO:0016021//integral component of membrane;GO:0030054//cell junction	-	GO:0007154//cell communication	--
ENSSSCG00025039908	0	0	0	273.723	308.065	237.945	0.01	273.244	14.7379	0.00017432	0.0336386	LYZ	XP_025256764.1 lysozyme C isoform X2 [Theropithecus gelada]	Organismal Systems	Digestive system	ko04970//Salivary secretion	K13915	-	GO:0003796//lysozyme activity	GO:0042742//defense response to bacterium	--
ENSSSCG00025040584	0	0	0	213.958	128.212	226.725	0.01	189.632	14.2109	0.0035866	0.108656	DEGS2	XP_020955360.1 sphingolipid delta(4)-desaturase/C4-monooxygenase DES2 isoform X2 [Sus scrofa]	Metabolism;Environmental Information Processing;Metabolism	Global and overview maps;Signal transduction;Lipid metabolism	ko01100//Metabolic pathways;ko04071//Sphingolipid signaling pathway;ko00600//Sphingolipid metabolism	K04712;K04712;K04712	GO:0005783//endoplasmic reticulum;GO:0005789//endoplasmic reticulum membrane;GO:0016020//membrane;GO:0016021//integral component of membrane	GO:0016491//oxidoreductase activity;GO:0042284//sphingolipid delta-4 desaturase activity	GO:0006629//lipid metabolic process;GO:0030148//sphingolipid biosynthetic process;GO:0055114//oxidation-reduction process	--
ENSSSCG00025053104	0	0	0	184.503	197.265	138.493	0.01	173.42	14.082	0.000628114	0.0557411	LOC100520329	XP_020922632.1 LOW QUALITY PROTEIN: membrane primary amine oxidase [Sus scrofa]	Metabolism;Metabolism;Metabolism;Metabolism;Metabolism	Global and overview maps;Amino acid metabolism;Metabolism of other amino acids;Amino acid metabolism;Amino acid metabolism	ko01100//Metabolic pathways;ko00260//Glycine, serine and threonine metabolism;ko00410//beta-Alanine metabolism;ko00350//Tyrosine metabolism;ko00360//Phenylalanine metabolism	K00276;K00276;K00276;K00276;K00276	-	GO:0005507//copper ion binding;GO:0008131//primary amine oxidase activity;GO:0048038//quinone binding	GO:0009308//amine metabolic process;GO:0055114//oxidation-reduction process	--
ENSSSCG00025049717	0	0	0	162.026	162.873	193.913	0.01	172.937	14.078	7.93e-05	0.0235398	LOC100525835	XP_020923513.1 arachidonate 15-lipoxygenase B [Sus scrofa]	Metabolism;Organismal Systems;Metabolism	Global and overview maps;Nervous system;Lipid metabolism	ko01100//Metabolic pathways;ko04726//Serotonergic synapse;ko00590//Arachidonic acid metabolism	K08022;K08022;K08022	-	GO:0005506//iron ion binding;GO:0005515//protein binding;GO:0016702//oxidoreductase activity, acting on single donors with incorporation of molecular oxygen, incorporation of two atoms of oxygen;GO:0046872//metal ion binding	GO:0055114//oxidation-reduction process	--
ENSSSCG00025004247	0	0	0	75.9152	145.37	80.8716	0.01	100.719	13.298	0.0108047	0.167148	ACOD1	XP_005658501.2 cis-aconitate decarboxylase isoform X1 [Sus scrofa]	Metabolism;Metabolism	Global and overview maps;Carbohydrate metabolism	ko01100//Metabolic pathways;ko00660//C5-Branched dibasic acid metabolism	K17724;K17724	-	GO:0016829//lyase activity	-	--
ENSSSCG00025062852	0	0	0	77.9719	81.2834	74.6605	0.01	77.9719	12.9287	2.16e-06	0.0037695	CADPS2	XP_003134780.1 calcium-dependent secretion activator 2 isoform X13 [Sus scrofa]	-	-	-	-	GO:0098793//presynapse	-	GO:0006887//exocytosis;GO:0016079//synaptic vesicle exocytosis;GO:0045921//positive regulation of exocytosis;GO:1990504//dense core granule exocytosis	--
ENSSSCG00025075024	0	0	0	73.986	87.1059	36.5955	0.01	65.8958	12.686	0.0121115	0.175114	CPNE6	XP_020954880.1 LOW QUALITY PROTEIN: copine-6 [Sus scrofa]	-	-	-	-	GO:0005737//cytoplasm;GO:0005886//plasma membrane;GO:0016020//membrane;GO:0030424//axon;GO:0030425//dendrite;GO:0045334//clathrin-coated endocytic vesicle	GO:0001786//phosphatidylserine binding;GO:0005544//calcium-dependent phospholipid binding	GO:0071277//cellular response to calcium ion;GO:1903861//positive regulation of dendrite extension	--
ENSSSCG00025076926	0	0	0	55.6272	55.5362	55.4451	0.01	55.5362	12.4392	4.81e-12	4.2e-08	CHST3	XP_001928672.1 carbohydrate sulfotransferase 3 [Sus scrofa]	Metabolism	Glycan biosynthesis and metabolism	ko00532//Glycosaminoglycan biosynthesis - chondroitin sulfate / dermatan sulfate	K01020	GO:0000139//Golgi membrane;GO:0016020//membrane;GO:0016021//integral component of membrane	GO:0008146//sulfotransferase activity;GO:0008459//chondroitin 6-sulfotransferase activity;GO:0016740//transferase activity	GO:0005975//carbohydrate metabolic process;GO:0006790//sulfur compound metabolic process;GO:0030206//chondroitin sulfate biosynthetic process	--
ENSSSCG00025074223	0	0	0	34.8092	31.5251	28.241	0.01	31.5251	11.6223	7.67e-05	0.0235398	ZDHHC16	XP_005657493.1 probable palmitoyltransferase ZDHHC16 isoform X1 [Sus scrofa]	-	-	-	-	GO:0005794//Golgi apparatus;GO:0016020//membrane;GO:0016021//integral component of membrane	GO:0016409//palmitoyltransferase activity;GO:0016740//transferase activity;GO:0016746//transferase activity, transferring acyl groups;GO:0019706//protein-cysteine S-palmitoyltransferase activity	GO:0001654//eye development;GO:0006974//cellular response to DNA damage stimulus;GO:0007507//heart development;GO:0018345//protein palmitoylation	--
ENSSSCG00025023861	0	0	17.1751	109.583	84.2883	58.9938	5.72502	84.2883	3.87998	0.00744535	0.145652	LOC100522404	XP_003133777.1 intestinal-type alkaline phosphatase-like [Sus scrofa]	Metabolism;Metabolism;Metabolism	Global and overview maps;Metabolism of cofactors and vitamins;Metabolism of cofactors and vitamins	ko01100//Metabolic pathways;ko00790//Folate biosynthesis;ko00730//Thiamine metabolism	K01077;K01077;K01077	-	GO:0003824//catalytic activity;GO:0016791//phosphatase activity	-	--
ENSSSCG00025011574	535.353	405.379	459.763	4800.7	5229.77	3697.87	466.832	4576.11	3.29315	0.000852544	0.0631306	SAA3	NP_001038017.1 serum amyloid A-3 protein precursor [Sus scrofa]	-	-	-	-	GO:0005576//extracellular region	-	-	--
ENSSSCG00025012263	0	62.2219	0	264.603	148.073	128.77	20.7406	180.482	3.12132	0.0277218	0.267854	ASPG	XP_020937233.1 60 kDa lysophospholipase isoform X1 [Sus scrofa]	-	-	-	-	-	GO:0004067//asparaginase activity;GO:0005515//protein binding	GO:0006520//cellular amino acid metabolic process	--
ENSSSCG00025058666	985.115	1133.23	929.636	8395.81	8678.53	6403.21	1015.99	7825.85	2.94536	0.000691657	0.0565044	S100A8	S100 calcium binding protein A8 [Source:NCBI gene;Acc:100127488]	Organismal Systems	Immune system	ko04657//IL-17 signaling pathway	K21127	GO:0005615//extracellular space;GO:0005829//cytosol;GO:0045111//intermediate filament cytoskeleton	GO:0005509//calcium ion binding;GO:0008017//microtubule binding;GO:0008270//zinc ion binding;GO:0035662//Toll-like receptor 4 binding;GO:0046872//metal ion binding;GO:0050544//arachidonic acid binding;GO:0050786//RAGE receptor binding	GO:0002523//leukocyte migration involved in inflammatory response;GO:0002793//positive regulation of peptide secretion;GO:0006914//autophagy;GO:0006919//activation of cysteine-type endopeptidase activity involved in apoptotic process;GO:0014002//astrocyte development;GO:0018119//peptidyl-cysteine S-nitrosylation;GO:0030593//neutrophil chemotaxis;GO:0045087//innate immune response;GO:0050727//regu…	--
ENSSSCG00025047864	0	0	125.334	362.17	302.251	284.077	41.778	316.166	2.91987	0.00462579	0.117954	C1H15orf48	XP_001925712.1 normal mucosa of esophagus-specific gene 1 protein [Sus scrofa]	-	-	-	-	-	-	-	--
ENSSSCG00025058500	752.177	883.824	663.202	5952.1	6319.96	3843.02	766.401	5371.69	2.80921	0.00400977	0.111426	S100A9	Sus scrofa S100 calcium binding protein A9 (S100A9), mRNA. [Source:RefSeq mRNA;Acc:NM_001177906]	Organismal Systems	Immune system	ko04657//IL-17 signaling pathway	K21128	GO:0005615//extracellular space;GO:0005654//nucleoplasm;GO:0005737//cytoplasm;GO:0005829//cytosol;GO:0030054//cell junction	GO:0005509//calcium ion binding;GO:0008017//microtubule binding;GO:0008270//zinc ion binding;GO:0035662//Toll-like receptor 4 binding;GO:0046872//metal ion binding;GO:0050544//arachidonic acid binding;GO:0050786//RAGE receptor binding	GO:0002523//leukocyte migration involved in inflammatory response;GO:0006914//autophagy;GO:0006919//activation of cysteine-type endopeptidase activity involved in apoptotic process;GO:0030593//neutrophil chemotaxis;GO:0035606//peptidyl-cysteine S-trans-nitrosylation;GO:0035821//modification of morphology or physiology of other organism;GO:0045087//innate immune response;GO:0050727//regulation of …	--
ENSSSCG00025070194	657.541	719.899	598.953	3785.17	4154.71	4440.21	658.798	4126.7	2.64708	5.62e-05	0.0222721	C3	Sus scrofa complement C3 (C3), mRNA. [Source:RefSeq mRNA;Acc:NM_214009]	Human Diseases;Human Diseases;Human Diseases;Human Diseases;Human Diseases;Cellular Processes;Human Diseases;Human Diseases;Human Diseases;Human Diseases;Human Diseases;Organismal Systems;Environmental Information Processing;Human Diseases	Infectious disease: bacterial;Cancer: overview;Infectious disease: viral;Infectious disease: viral;Infectious disease: bacterial;Transport and catabolism;Infectious disease: parasitic;Infectious disease: bacterial;Infectious disease: bacterial;Infectious disease: parasitic;Immune disease;Immune system;Signaling molecules and interaction;Infectious disease: bacterial	ko05131//Shigellosis;ko05203//Viral carcinogenesis;ko05168//Herpes simplex virus 1 infection;ko05167//Kaposi sarcoma-associated herpesvirus infection;ko05152//Tuberculosis;ko04145//Phagosome;ko05142//Chagas disease;ko05133//Pertussis;ko05134//Legionellosis;ko05140//Leishmaniasis;ko05322//Systemic lupus erythematosus;ko04610//Complement and coagulation cascades;ko04080//Neuroactive ligand-receptor…	K03990;K03990;K03990;K03990;K03990;K03990;K03990;K03990;K03990;K03990;K03990;K03990;K03990;K03990	GO:0005576//extracellular region;GO:0005615//extracellular space;GO:0009986//cell surface;GO:0032991//macromolecular complex	GO:0004866//endopeptidase inhibitor activity;GO:0005515//protein binding;GO:0031715//C5L2 anaphylatoxin chemotactic receptor binding	GO:0001798//positive regulation of type IIa hypersensitivity;GO:0001934//positive regulation of protein phosphorylation;GO:0001970//positive regulation of activation of membrane attack complex;GO:0006954//inflammatory response;GO:0006956//complement activation;GO:0009617//response to bacterium;GO:0010575//positive regulation of vascular endothelial growth factor production;GO:0010828//positive re…	--
ENSSSCG00025000224	395.58	430.964	345.617	2576.68	2297.14	2292.54	390.72	2388.79	2.61207	3.3e-05	0.0186939	ARG1	Arginase-1 [Source:UniProtKB/Swiss-Prot;Acc:Q95JC8]	Metabolism;Metabolism;Human Diseases;Metabolism;Metabolism	Global and overview maps;Global and overview maps;Infectious disease: parasitic;Amino acid metabolism;Amino acid metabolism	ko01100//Metabolic pathways;ko01230//Biosynthesis of amino acids;ko05146//Amoebiasis;ko00330//Arginine and proline metabolism;ko00220//Arginine biosynthesis	K01476;K01476;K01476;K01476;K01476	GO:0005615//extracellular space;GO:0005737//cytoplasm;GO:0005829//cytosol	GO:0004053//arginase activity;GO:0016787//hydrolase activity;GO:0016813//hydrolase activity, acting on carbon-nitrogen (but not peptide) bonds, in linear amidines;GO:0030145//manganese ion binding;GO:0046872//metal ion binding	GO:0000050//urea cycle;GO:0006525//arginine metabolic process;GO:0019547//arginine catabolic process to ornithine;GO:0042130//negative regulation of T cell proliferation;GO:0042832//defense response to protozoan;GO:0046007//negative regulation of activated T cell proliferation;GO:0060336//negative regulation of interferon-gamma-mediated signaling pathway;GO:0070965//positive regulation of neutrop…	--
ENSSSCG00025017428	79.7379	0	0	169.182	156.898	118.002	26.5793	148.027	2.47749	0.0167909	0.208541	CXCL8	Sus scrofa C-X-C motif chemokine ligand 8 (CXCL8), mRNA. [Source:RefSeq mRNA;Acc:NM_213867]	Human Diseases;Human Diseases;Human Diseases;Human Diseases;Human Diseases;Cellular Processes;Human Diseases;Human Diseases;Human Diseases;Organismal Systems;Human Diseases;Human Diseases;Organismal Systems;Human Diseases;Environmental Information Processing;Human Diseases;Human Diseases;Organismal Systems;Organismal Systems;Environmental Information Processing;Human Diseases;Human Diseases;Organ…	Cancer: overview;Infectious disease: bacterial;Infectious disease: bacterial;Infectious disease: viral;Infectious disease: bacterial;Cell growth and death;Infectious disease: viral;Endocrine and metabolic disease;Infectious disease: viral;Immune system;Infectious disease: viral;Infectious disease: bacterial;Immune system;Cancer: overview;Signal transduction;Endocrine and metabolic disease;Infecti…	ko05200//Pathways in cancer;ko05131//Shigellosis;ko05132//Salmonella infection;ko05163//Human cytomegalovirus infection;ko05130//Pathogenic Escherichia coli infection;ko04218//Cellular senescence;ko05167//Kaposi sarcoma-associated herpesvirus infection;ko04932//Non-alcoholic fatty liver disease;ko05161//Hepatitis B;ko04621//NOD-like receptor signaling pathway;ko05164//Influenza A;ko05135//Yersini…	K10030;K10030;K10030;K10030;K10030;K10030;K10030;K10030;K10030;K10030;K10030;K10030;K10030;K10030;K10030;K10030;K10030;K10030;K10030;K10030;K10030;K10030;K10030;K10030;K10030;K10030;K10030;K10030;K10030;K10030	GO:0005576//extracellular region;GO:0005615//extracellular space	GO:0005125//cytokine activity;GO:0005153//interleukin-8 receptor binding;GO:0008009//chemokine activity;GO:0045236//CXCR chemokine receptor binding	GO:0002237//response to molecule of bacterial origin;GO:0006935//chemotaxis;GO:0006952//defense response;GO:0006954//inflammatory response;GO:0006955//immune response;GO:0007050//cell cycle arrest;GO:0007165//signal transduction;GO:0030155//regulation of cell adhesion;GO:0030593//neutrophil chemotaxis;GO:0030595//leukocyte chemotaxis;GO:0031623//receptor internalization;GO:0034976//response to en…	--
ENSSSCG00025011726	0	74.8324	0	125.378	130.548	135.719	24.9441	130.548	2.38781	0.0136558	0.186966	TFB2M	XP_020920131.1 dimethyladenosine transferase 2, mitochondrial isoform X1 [Sus scrofa]	-	-	-	-	GO:0005739//mitochondrion	GO:0000179//rRNA (adenine-N6,N6-)-dimethyltransferase activity;GO:0003712//transcription cofactor activity;GO:0003723//RNA binding;GO:0008168//methyltransferase activity;GO:0008649//rRNA methyltransferase activity;GO:0016740//transferase activity	GO:0000154//rRNA modification;GO:0006355//regulation of transcription, DNA-templated;GO:0006364//rRNA processing;GO:0006391//transcription initiation from mitochondrial promoter;GO:0031167//rRNA methylation;GO:0032259//methylation	--
ENSSSCG00025034744	0	177.924	0	305.597	326.787	258.351	59.308	296.912	2.32374	0.019239	0.221036	ORM1	XP_005660428.1 alpha-1-acid glycoprotein isoform X1 [Sus scrofa]	-	-	-	-	GO:0005576//extracellular region;GO:0005615//extracellular space	-	GO:0002682//regulation of immune system process	--
ENSSSCG00025016546	182.231	0	0	283.987	279.475	258.19	60.7437	273.884	2.17276	0.0253717	0.255783	EREG	XP_013834229.1 proepiregulin [Sus scrofa]	Environmental Information Processing;Environmental Information Processing;Human Diseases;Environmental Information Processing	Signal transduction;Signal transduction;Cancer: specific types;Signal transduction	ko04151//PI3K-Akt signaling pathway;ko04010//MAPK signaling pathway;ko05210//Colorectal cancer;ko04012//ErbB signaling pathway	K09784;K09784;K09784;K09784	GO:0005615//extracellular space;GO:0016020//membrane;GO:0016021//integral component of membrane	GO:0005154//epidermal growth factor receptor binding;GO:0008083//growth factor activity	GO:0001819//positive regulation of cytokine production;GO:0007173//epidermal growth factor receptor signaling pathway;GO:0007267//cell-cell signaling;GO:0008284//positive regulation of cell proliferation;GO:0008285//negative regulation of cell proliferation;GO:0009299//mRNA transcription;GO:0019221//cytokine-mediated signaling pathway;GO:0042108//positive regulation of cytokine biosynthetic proce…	--
ENSSSCG00025055114	230.088	312.962	236.066	975.163	945.331	1141.38	259.705	1020.62	1.9745	0.000334255	0.0470383	MMP7	Sus scrofa matrix metallopeptidase 7 (MMP7), mRNA. [Source:RefSeq mRNA;Acc:NM_001348795]	Human Diseases;Environmental Information Processing	Infectious disease: viral;Signal transduction	ko05166//Human T-cell leukemia virus 1 infection;ko04310//Wnt signaling pathway	K01397;K01397	GO:0031012//extracellular matrix	GO:0004175//endopeptidase activity;GO:0004222//metalloendopeptidase activity;GO:0008233//peptidase activity;GO:0008237//metallopeptidase activity;GO:0008270//zinc ion binding;GO:0016787//hydrolase activity;GO:0046872//metal ion binding	GO:0006508//proteolysis	刚鉴定
ENSSSCG00025074244	64.1954	67.421	60.9699	264.855	269.749	206.231	64.1954	246.945	1.94365	0.00087378	0.0635311	TNIP3	XP_013853654.1 TNFAIP3-interacting protein 3 [Sus scrofa]	-	-	-	-	-	-	GO:0043124//negative regulation of I-kappaB kinase/NF-kappaB signaling;GO:0071222//cellular response to lipopolysaccharide	--
ENSSSCG00025058600	5117.97	5602.92	5108.53	18308	19407.1	16176.4	5276.47	17963.8	1.76745	0.000191204	0.034046	S100A12	NP_001153744.1 protein S100-A12 [Sus scrofa]	-	-	-	-	GO:0005634//nucleus;GO:0005737//cytoplasm	GO:0005509//calcium ion binding;GO:0046872//metal ion binding;GO:0050786//RAGE receptor binding	GO:0006805//xenobiotic metabolic process;GO:0031640//killing of cells of other organism;GO:0043123//positive regulation of I-kappaB kinase/NF-kappaB signaling;GO:0050832//defense response to fungus	--
ENSSSCG00025007659	180.932	107.791	119.526	370.054	359.912	379.844	136.083	369.937	1.44279	0.000563141	0.0545934	CFD	Complement factor D [Source:UniProtKB/Swiss-Prot;Acc:P51779]	Organismal Systems;Human Diseases	Immune system;Infectious disease: bacterial	ko04610//Complement and coagulation cascades;ko05150//Staphylococcus aureus infection	K01334;K01334	GO:0005576//extracellular region;GO:0005615//extracellular space	GO:0004252//serine-type endopeptidase activity;GO:0008233//peptidase activity;GO:0008236//serine-type peptidase activity;GO:0016787//hydrolase activity	GO:0002376//immune system process;GO:0006508//proteolysis;GO:0006957//complement activation, alternative pathway;GO:0007219//Notch signaling pathway;GO:0009617//response to bacterium;GO:0045087//innate immune response	--
ENSSSCG00025057945	134.511	174.617	131.317	418.923	409.093	366.411	146.815	398.142	1.43928	0.000295476	0.0429671	SERPINA3-2	NP_998952.1 alpha-1-antichymotrypsin 2 precursor [Sus scrofa]	-	-	-	-	GO:0005615//extracellular space	-	-	--
ENSSSCG00025015255	269.807	231.002	243.929	498.407	646.097	696.975	248.246	613.827	1.30606	0.00381338	0.110829	SULT2A1	sulfotransferase family 2A member 1 [Source:NCBI gene;Acc:641359]	Organismal Systems;Human Diseases;Metabolism	Digestive system;Cancer: overview;Xenobiotics biodegradation and metabolism	ko04976//Bile secretion;ko05204//Chemical carcinogenesis - DNA adducts;ko00980//Metabolism of xenobiotics by cytochrome P450	K11822;K11822;K11822	GO:0005829//cytosol	GO:0008146//sulfotransferase activity;GO:0016740//transferase activity;GO:0047704//bile-salt sulfotransferase activity;GO:0050294//steroid sulfotransferase activity	GO:0006068//ethanol catabolic process;GO:0008202//steroid metabolic process;GO:0050427//3'-phosphoadenosine 5'-phosphosulfate metabolic process;GO:0051923//sulfation	--
ENSSSCG00025004147	623.689	646.095	593.554	1799.87	1367.34	1437.63	621.113	1534.95	1.30526	0.00247599	0.0955887	CCN1	XP_001927775.1 protein CYR61 [Sus scrofa]	-	-	-	-	GO:0005576//extracellular region;GO:0031012//extracellular matrix	GO:0005178//integrin binding;GO:0005515//protein binding;GO:0005520//insulin-like growth factor binding;GO:0008201//heparin binding;GO:0050840//extracellular matrix binding	GO:0001649//osteoblast differentiation;GO:0001934//positive regulation of protein phosphorylation;GO:0002041//intussusceptive angiogenesis;GO:0003181//atrioventricular valve morphogenesis;GO:0003278//apoptotic process involved in heart morphogenesis;GO:0003281//ventricular septum development;GO:0007155//cell adhesion;GO:0007165//signal transduction;GO:0010518//positive regulation of phospholipase…	--
ENSSSCG00025040769	6750.86	6273.29	6220.88	15771.5	15738	14746.5	6415.01	15418.7	1.26515	1.81e-05	0.0121236	SOD2	NP_999292.2 superoxide dismutase [Mn], mitochondrial [Sus scrofa]	Human Diseases;Environmental Information Processing;Organismal Systems;Cellular Processes;Organismal Systems;Environmental Information Processing;Organismal Systems	Neurodegenerative disease;Signal transduction;Aging;Transport and catabolism;Aging;Signal transduction;Aging	ko05016//Huntington disease;ko04068//FoxO signaling pathway;ko04211//Longevity regulating pathway;ko04146//Peroxisome;ko04212//Longevity regulating pathway - worm;ko04013//MAPK signaling pathway - fly;ko04213//Longevity regulating pathway - multiple species	K04564;K04564;K04564;K04564;K04564;K04564;K04564	-	GO:0004784//superoxide dismutase activity;GO:0016491//oxidoreductase activity;GO:0046872//metal ion binding	GO:0006801//superoxide metabolic process;GO:0019430//removal of superoxide radicals;GO:0055114//oxidation-reduction process	--
ENSSSCG00025040222	305.938	377.579	341.759	734.372	749.479	920.316	341.759	801.389	1.22952	0.00188868	0.0884222	CHI3L1	Sus scrofa chitinase 3 like 1 (CHI3L1), mRNA. [Source:RefSeq mRNA;Acc:NM_001001540]	-	-	-	-	GO:0005615//extracellular space;GO:0005737//cytoplasm;GO:0005783//endoplasmic reticulum	GO:0008061//chitin binding	GO:0005975//carbohydrate metabolic process;GO:0006954//inflammatory response;GO:0007250//activation of NF-kappaB-inducing kinase activity;GO:0009612//response to mechanical stimulus;GO:0010800//positive regulation of peptidyl-threonine phosphorylation;GO:0030324//lung development;GO:0034612//response to tumor necrosis factor;GO:0045766//positive regulation of angiogenesis;GO:0051897//positive reg…	--
ENSSSCG00025066370	321.644	311.465	274.319	621.017	753.07	638.236	302.476	670.774	1.14901	0.00110173	0.0712044	PLTP	XP_020932948.1 phospholipid transfer protein isoform X1 [Sus scrofa]	Organismal Systems;Organismal Systems	Endocrine system;Digestive system	ko03320//PPAR signaling pathway;ko04979//Cholesterol metabolism	K08761;K08761	GO:0005615//extracellular space;GO:0034364//high-density lipoprotein particle	GO:0008289//lipid binding;GO:0008429//phosphatidylethanolamine binding;GO:0008525//phosphatidylcholine transporter activity;GO:0019992//diacylglycerol binding;GO:0031210//phosphatidylcholine binding;GO:0070300//phosphatidic acid binding;GO:0097001//ceramide binding;GO:1901611//phosphatidylglycerol binding;GO:1904121//phosphatidylethanolamine transporter activity;GO:1990050//phosphatidic acid tran…	GO:0006629//lipid metabolic process;GO:0006869//lipid transport;GO:0010189//vitamin E biosynthetic process;GO:0010875//positive regulation of cholesterol efflux;GO:0015914//phospholipid transport;GO:0030317//sperm motility;GO:0034375//high-density lipoprotein particle remodeling;GO:0035627//ceramide transport;GO:0046836//glycolipid transport	--
ENSSSCG00025043424	1446.94	1501.82	1313.21	3277.17	2795.87	3204	1420.66	3092.34	1.12214	0.000472673	0.0508007	IL1RN	NP_999427.1 interleukin-1 receptor antagonist protein precursor [Sus scrofa]	Environmental Information Processing	Signaling molecules and interaction	ko04060//Cytokine-cytokine receptor interaction	K05481	GO:0005576//extracellular region;GO:0005615//extracellular space	GO:0005125//cytokine activity;GO:0005149//interleukin-1 receptor binding;GO:0005152//interleukin-1 receptor antagonist activity	GO:0006954//inflammatory response;GO:0006955//immune response;GO:0007165//signal transduction;GO:2000660//negative regulation of interleukin-1-mediated signaling pathway	--
ENSSSCG00025021519	107.67	129.152	124.497	233.446	284.508	258.044	120.44	258.666	1.10278	0.00101664	0.0672038	HF1	Sus scrofa complement factor H (CFH), mRNA. [Source:RefSeq mRNA;Acc:NM_214281]	Organismal Systems;Human Diseases	Immune system;Infectious disease: bacterial	ko04610//Complement and coagulation cascades;ko05150//Staphylococcus aureus infection	K04004;K04004	-	-	-	--
ENSSSCG00025075743	194.083	157.679	147.499	370.015	311.896	361.995	166.421	347.969	1.06412	0.00140124	0.0797216	MT2A	Metallothionein-2A [Source:UniProtKB/Swiss-Prot;Acc:P79379]	-	-	-	-	GO:0005623//cell;GO:0005634//nucleus;GO:0005737//cytoplasm;GO:0048471//perinuclear region of cytoplasm	GO:0008270//zinc ion binding;GO:0046872//metal ion binding	GO:0006882//cellular zinc ion homeostasis;GO:0010273//detoxification of copper ion;GO:0045926//negative regulation of growth;GO:0071276//cellular response to cadmium ion;GO:0071280//cellular response to copper ion;GO:0071294//cellular response to zinc ion	--
ENSSSCG00025042318	111.323	66.7283	155.918	195.921	229.78	268.11	111.323	231.27	1.05482	0.0223517	0.239405	LOX	lysyl oxidase [Source:NCBI gene;Acc:100525278]	-	-	-	-	GO:0005576//extracellular region;GO:0005581//collagen trimer;GO:0005615//extracellular space;GO:0005623//cell;GO:0031012//extracellular matrix	GO:0004720//protein-lysine 6-oxidase activity;GO:0005507//copper ion binding;GO:0005518//collagen binding;GO:0016641//oxidoreductase activity, acting on the CH-NH2 group of donors, oxygen as acceptor	GO:0001568//blood vessel development;GO:0001649//osteoblast differentiation;GO:0001932//regulation of protein phosphorylation;GO:0007507//heart development;GO:0010468//regulation of gene expression;GO:0016202//regulation of striated muscle tissue development;GO:0017015//regulation of transforming growth factor beta receptor signaling pathway;GO:0018057//peptidyl-lysine oxidation;GO:0030199//colla…	--
ENSSSCG00025060239	488.537	519.592	514.984	1003.56	1009.07	1119.28	507.704	1043.97	1.04002	0.00016061	0.0327984	TRPV5	XP_003360142.4 transient receptor potential cation channel subfamily V member 5 isoform X1 [Sus scrofa]	Organismal Systems;Organismal Systems	Endocrine system;Excretory system	ko04928//Parathyroid hormone synthesis, secretion and action;ko04961//Endocrine and other factor-regulated calcium reabsorption	K04974;K04974	GO:0005887//integral component of plasma membrane;GO:0016020//membrane;GO:0016021//integral component of membrane	GO:0005216//ion channel activity;GO:0005262//calcium channel activity;GO:0005515//protein binding	GO:0006811//ion transport;GO:0006816//calcium ion transport;GO:0034220//ion transmembrane transport;GO:0055085//transmembrane transport;GO:0070588//calcium ion transmembrane transport	--
ENSSSCG00025063315	188.585	247.512	176.744	308.156	400.497	534.143	204.28	414.265	1.02001	0.0385334	0.308444	TIMP1	P35624.2 RecName: Full=Metalloproteinase inhibitor 1; AltName: Full=Tissue inhibitor of metalloproteinases 1; Short=TIMP-1; Flags: Precursor [Sus scrofa]	Environmental Information Processing	Signal transduction	ko04066//HIF-1 signaling pathway	K16451	GO:0005576//extracellular region;GO:0005604//basement membrane;GO:0005615//extracellular space;GO:0031012//extracellular matrix	GO:0002020//protease binding;GO:0005125//cytokine activity;GO:0005515//protein binding;GO:0008191//metalloendopeptidase inhibitor activity;GO:0008270//zinc ion binding;GO:0030414//peptidase inhibitor activity	GO:0002248//connective tissue replacement involved in inflammatory response wound healing;GO:0007165//signal transduction;GO:0008284//positive regulation of cell proliferation;GO:0009725//response to hormone;GO:0010033//response to organic substance;GO:0010951//negative regulation of endopeptidase activity;GO:0034097//response to cytokine;GO:0043086//negative regulation of catalytic activity;GO:0…	--
ENSSSCG00025023749	47.8684	68.4885	37.9756	108.426	85.719	110.204	51.4442	101.45	0.979683	0.0138848	0.188699	IGSF3	XP_020945640.1 LOW QUALITY PROTEIN: immunoglobulin superfamily member 3 [Sus scrofa]	-	-	-	-	-	-	-	--
ENSSSCG00025052147	481.228	424.604	464.857	878.749	926.953	891.351	456.897	899.018	0.976482	3.73e-05	0.0191364	MX2	Interferon-induced GTP-binding protein Mx2 [Source:UniProtKB/Swiss-Prot;Acc:A7VK00]	Human Diseases;Human Diseases;Human Diseases;Human Diseases	Infectious disease: viral;Infectious disease: viral;Infectious disease: viral;Infectious disease: viral	ko05165//Human papillomavirus infection;ko05164//Influenza A;ko05160//Hepatitis C;ko05162//Measles	K14754;K14754;K14754;K14754	GO:0005634//nucleus;GO:0005643//nuclear pore;GO:0005737//cytoplasm;GO:0005886//plasma membrane;GO:0014069//postsynaptic density;GO:0015630//microtubule cytoskeleton;GO:0016020//membrane;GO:0030424//axon;GO:0031410//cytoplasmic vesicle;GO:0031966//mitochondrial membrane;GO:0043197//dendritic spine;GO:0044327//dendritic spine head;GO:0045202//synapse;GO:0045211//postsynaptic membrane;GO:0098793//pr…	GO:0000166//nucleotide binding;GO:0003924//GTPase activity;GO:0005525//GTP binding;GO:0008017//microtubule binding	GO:0000266//mitochondrial fission;GO:0002376//immune system process;GO:0009615//response to virus;GO:0016185//synaptic vesicle budding from presynaptic endocytic zone membrane;GO:0031623//receptor internalization;GO:0035455//response to interferon-alpha;GO:0045087//innate immune response;GO:0046822//regulation of nucleocytoplasmic transport;GO:0048285//organelle fission;GO:0050803//regulation of …	--
ENSSSCG00025029005	745.493	719.023	705.048	1551.15	1527.32	1131.12	723.188	1403.2	0.956275	0.00763249	0.14653	SMPDL3B	XP_003127785.2 LOW QUALITY PROTEIN: acid sphingomyelinase-like phosphodiesterase 3b [Sus scrofa]	-	-	-	-	GO:0005615//extracellular space;GO:0016020//membrane;GO:0016021//integral component of membrane	GO:0004767//sphingomyelin phosphodiesterase activity;GO:0016787//hydrolase activity	GO:0006685//sphingomyelin catabolic process	--
ENSSSCG00025036606	75.6231	123.836	130.884	213.059	214.053	191.417	110.114	206.176	0.904876	0.0070284	0.144629	RASSF2	XP_003359929.1 ras association domain-containing protein 2 [Sus scrofa]	Environmental Information Processing;Environmental Information Processing	Signal transduction;Signal transduction	ko04391//Hippo signaling pathway - fly;ko04392//Hippo signaling pathway - multiple species	K09851;K09851	GO:0000776//kinetochore;GO:0005634//nucleus;GO:0005654//nucleoplasm;GO:0005737//cytoplasm;GO:0005794//Golgi apparatus;GO:0005829//cytosol;GO:0005886//plasma membrane;GO:0032991//macromolecular complex	GO:0004672//protein kinase activity	GO:0001501//skeletal system development;GO:0001503//ossification;GO:0006468//protein phosphorylation;GO:0007165//signal transduction;GO:0031954//positive regulation of protein autophosphorylation;GO:0033137//negative regulation of peptidyl-serine phosphorylation;GO:0038168//epidermal growth factor receptor signaling pathway via I-kappaB kinase/NF-kappaB cascade;GO:0042981//regulation of apoptotic…	--
ENSSSCG00025033912	3617.76	3834.6	4104.38	8179.59	6948.74	6466.22	3852.25	7198.18	0.901932	0.00320072	0.10267	LOC100522887	XP_003129860.4 LOW QUALITY PROTEIN: caspase-13 [Sus scrofa]	Human Diseases;Human Diseases;Human Diseases;Organismal Systems	Infectious disease: bacterial;Infectious disease: bacterial;Infectious disease: bacterial;Immune system	ko05131//Shigellosis;ko05132//Salmonella infection;ko05130//Pathogenic Escherichia coli infection;ko04621//NOD-like receptor signaling pathway	K04394;K04394;K04394;K04394	-	GO:0004197//cysteine-type endopeptidase activity;GO:0008234//cysteine-type peptidase activity	GO:0006508//proteolysis;GO:0042981//regulation of apoptotic process	--
ENSSSCG00025074795	2077.93	2178.16	2163.59	3805.91	3914.28	4214.85	2139.89	3978.35	0.894632	0.000129347	0.0313487	UGP2	XP_026242973.1 UTP--glucose-1-phosphate uridylyltransferase isoform X2 [Urocitellus parryii]	Metabolism;Metabolism;Metabolism;Metabolism;Metabolism	Global and overview maps;Carbohydrate metabolism;Carbohydrate metabolism;Carbohydrate metabolism;Carbohydrate metabolism	ko01100//Metabolic pathways;ko00520//Amino sugar and nucleotide sugar metabolism;ko00052//Galactose metabolism;ko00500//Starch and sucrose metabolism;ko00040//Pentose and glucuronate interconversions	K00963;K00963;K00963;K00963;K00963	-	GO:0003983//UTP:glucose-1-phosphate uridylyltransferase activity;GO:0016740//transferase activity;GO:0016779//nucleotidyltransferase activity;GO:0042802//identical protein binding;GO:0070569//uridylyltransferase activity	GO:0006011//UDP-glucose metabolic process	--
ENSSSCG00025050832	378.22	470.333	412.824	795.69	793.528	744.549	420.459	777.922	0.887662	0.000349376	0.0483858	PLAT	Sus scrofa plasminogen activator, tissue type (PLAT), mRNA. [Source:RefSeq mRNA;Acc:NM_214054]	Human Diseases;Human Diseases;Environmental Information Processing;Human Diseases;Organismal Systems	Cancer: overview;Cardiovascular disease;Signal transduction;Cancer: specific types;Immune system	ko05202//Transcriptional misregulation in cancer;ko05418//Fluid shear stress and atherosclerosis;ko04371//Apelin signaling pathway;ko05215//Prostate cancer;ko04610//Complement and coagulation cascades	K01343;K01343;K01343;K01343;K01343	GO:0005576//extracellular region;GO:0005615//extracellular space	GO:0004252//serine-type endopeptidase activity;GO:0008233//peptidase activity;GO:0008236//serine-type peptidase activity;GO:0016787//hydrolase activity	GO:0006508//proteolysis;GO:0014909//smooth muscle cell migration;GO:0031639//plasminogen activation;GO:0048008//platelet-derived growth factor receptor signaling pathway	--
ENSSSCG00025025636	184.674	235.57	235.258	431.171	424.957	324.374	218.5	393.501	0.84873	0.0104736	0.165908	SERPINI1	XP_001926075.4 neuroserpin [Sus scrofa]	-	-	-	-	GO:0005615//extracellular space	GO:0004867//serine-type endopeptidase inhibitor activity	GO:0010951//negative regulation of endopeptidase activity	--
ENSSSCG00025017040	747.958	756.012	781.747	1220.12	1313.27	1567.33	761.906	1366.91	0.84323	0.0043864	0.114979	CERS4	NP_001161103.1 ceramide synthase 4 [Sus scrofa]	Metabolism;Environmental Information Processing;Metabolism	Global and overview maps;Signal transduction;Lipid metabolism	ko01100//Metabolic pathways;ko04071//Sphingolipid signaling pathway;ko00600//Sphingolipid metabolism	K04710;K04710;K04710	GO:0005634//nucleus;GO:0005783//endoplasmic reticulum;GO:0016020//membrane;GO:0016021//integral component of membrane	GO:0003677//DNA binding;GO:0016410//N-acyltransferase activity;GO:0050291//sphingosine N-acyltransferase activity	GO:0030148//sphingolipid biosynthetic process;GO:0046513//ceramide biosynthetic process	TF_Otx
ENSSSCG00025064998	179.715	170.052	157.545	301.433	310.637	291.804	169.104	301.291	0.833246	9.58e-05	0.0253178	PRSS35	XP_005659463.2 inactive serine protease 35 [Sus scrofa]	-	-	-	-	-	GO:0004252//serine-type endopeptidase activity	GO:0006508//proteolysis	--
ENSSSCG00025059724	279.455	276.604	232.143	469.791	413.828	517.97	262.734	467.196	0.830425	0.00375389	0.110829	FRK	XP_001925827.2 tyrosine-protein kinase FRK [Sus scrofa]	Environmental Information Processing	Signal transduction	ko04013//MAPK signaling pathway - fly	K08892	GO:0005654//nucleoplasm;GO:0005829//cytosol;GO:0031234//extrinsic component of cytoplasmic side of plasma membrane	GO:0000166//nucleotide binding;GO:0004672//protein kinase activity;GO:0004713//protein tyrosine kinase activity;GO:0004715//non-membrane spanning protein tyrosine kinase activity;GO:0005102//receptor binding;GO:0005515//protein binding;GO:0005524//ATP binding;GO:0016301//kinase activity;GO:0016740//transferase activity	GO:0000122//negative regulation of transcription from RNA polymerase II promoter;GO:0006468//protein phosphorylation;GO:0007169//transmembrane receptor protein tyrosine kinase signaling pathway;GO:0016310//phosphorylation;GO:0018108//peptidyl-tyrosine phosphorylation;GO:0030154//cell differentiation;GO:0038083//peptidyl-tyrosine autophosphorylation;GO:0042127//regulation of cell proliferation	--
ENSSSCG00025056300	2289.92	2421.3	2297.28	4144.17	4037.21	4187.59	2336.17	4122.99	0.819547	8.49e-06	0.0105832	STAT1	XP_020930314.1 signal transducer and activator of transcription 1 isoform X1 [Sus scrofa]	Human Diseases;Human Diseases;Human Diseases;Human Diseases;Human Diseases;Human Diseases;Organismal Systems;Human Diseases;Human Diseases;Human Diseases;Human Diseases;Cellular Processes;Organismal Systems;Organismal Systems;Organismal Systems;Organismal Systems;Organismal Systems;Human Diseases;Human Diseases;Human Diseases;Human Diseases;Organismal Systems;Environmental Information Processing;…	Cancer: overview;Infectious disease: viral;Infectious disease: viral;Infectious disease: viral;Infectious disease: viral;Infectious disease: viral;Immune system;Infectious disease: viral;Infectious disease: viral;Infectious disease: viral;Infectious disease: bacterial;Cell growth and death;Endocrine system;Immune system;Development and regeneration;Immune system;Endocrine system;Infectious diseas…	ko05200//Pathways in cancer;ko05165//Human papillomavirus infection;ko05169//Epstein-Barr virus infection;ko05168//Herpes simplex virus 1 infection;ko05167//Kaposi sarcoma-associated herpesvirus infection;ko05161//Hepatitis B;ko04621//NOD-like receptor signaling pathway;ko05164//Influenza A;ko05160//Hepatitis C;ko05162//Measles;ko05152//Tuberculosis;ko04217//Necroptosis;ko04919//Thyroid hormone s…	K11220;K11220;K11220;K11220;K11220;K11220;K11220;K11220;K11220;K11220;K11220;K11220;K11220;K11220;K11220;K11220;K11220;K11220;K11220;K11220;K11220;K11220;K11220;K11220;K11220;K11220;K11220;K11220	GO:0000790//nuclear chromatin;GO:0005634//nucleus;GO:0005654//nucleoplasm;GO:0005730//nucleolus;GO:0005737//cytoplasm;GO:0005829//cytosol;GO:0032991//macromolecular complex;GO:0048471//perinuclear region of cytoplasm	GO:0000978//RNA polymerase II core promoter proximal region sequence-specific DNA binding;GO:0000979//RNA polymerase II core promoter sequence-specific DNA binding;GO:0000981//RNA polymerase II transcription factor activity, sequence-specific DNA binding;GO:0001228//transcriptional activator activity, RNA polymerase II transcription regulatory region sequence-specific binding;GO:0003677//DNA bind…	GO:0001937//negative regulation of endothelial cell proliferation;GO:0002230//positive regulation of defense response to virus by host;GO:0006355//regulation of transcription, DNA-templated;GO:0006952//defense response;GO:0007165//signal transduction;GO:0007259//JAK-STAT cascade;GO:0010742//macrophage derived foam cell differentiation;GO:0016525//negative regulation of angiogenesis;GO:0019221//cy…	STAT
ENSSSCG00025044589	116.474	114.842	113.211	215.452	180.911	206.805	114.842	201.056	0.807942	0.00116453	0.0720605	IRG6	AGC96537.1 inflammatory response protein 6 [Sus scrofa]	Human Diseases;Human Diseases	Infectious disease: viral;Infectious disease: viral	ko05164//Influenza A;ko05160//Hepatitis C	K15045;K15045	-	GO:0003824//catalytic activity;GO:0051536//iron-sulfur cluster binding	-	--
ENSSSCG00025008896	12547	11266.1	13063.2	19519.9	24207.9	20676.5	12292.1	21468.1	0.804462	0.00368562	0.109751	RBP4	XP_005890709.1 PREDICTED: retinol-binding protein 4 [Bos mutus]	-	-	-	-	GO:0005576//extracellular region;GO:0005615//extracellular space	GO:0005501//retinoid binding;GO:0019841//retinol binding;GO:0034632//retinol transporter activity	GO:0001654//eye development;GO:0006094//gluconeogenesis;GO:0030277//maintenance of gastrointestinal epithelium;GO:0032024//positive regulation of insulin secretion;GO:0032526//response to retinoic acid;GO:0034633//retinol transport;GO:0042572//retinol metabolic process;GO:0042593//glucose homeostasis	--
ENSSSCG00025075635	348.912	435.529	366.48	755.216	695.722	555.413	383.64	668.784	0.801786	0.0117259	0.172818	NGFR	XP_020922795.1 tumor necrosis factor receptor superfamily member 16 [Sus scrofa]	Environmental Information Processing;Environmental Information Processing;Environmental Information Processing;Environmental Information Processing;Human Diseases;Organismal Systems;Environmental Information Processing;Cellular Processes	Signal transduction;Signal transduction;Signal transduction;Signal transduction;Cancer: overview;Nervous system;Signaling molecules and interaction;Cell growth and death	ko04151//PI3K-Akt signaling pathway;ko04010//MAPK signaling pathway;ko04015//Rap1 signaling pathway;ko04014//Ras signaling pathway;ko05202//Transcriptional misregulation in cancer;ko04722//Neurotrophin signaling pathway;ko04060//Cytokine-cytokine receptor interaction;ko04215//Apoptosis - multiple species	K02583;K02583;K02583;K02583;K02583;K02583;K02583;K02583	-	GO:0005515//protein binding	GO:0007165//signal transduction	--
ENSSSCG00025059130	449.278	433.729	466.788	730.48	787.844	805.424	449.932	774.583	0.783714	0.000189245	0.034046	TGFBI	XP_020940443.1 LOW QUALITY PROTEIN: transforming growth factor-beta-induced protein ig-h3 [Sus scrofa]	-	-	-	-	-	GO:0005178//integrin binding;GO:0005515//protein binding;GO:0005518//collagen binding;GO:0050840//extracellular matrix binding	GO:0007155//cell adhesion;GO:0008283//cell proliferation	--
ENSSSCG00025075829	161.628	97.5465	184.148	256.832	260.822	245.392	147.774	254.348	0.783414	0.015546	0.200726	PLAUR	XP_003127246.2 urokinase plasminogen activator surface receptor [Sus scrofa]	Human Diseases;Organismal Systems	Cancer: overview;Immune system	ko05205//Proteoglycans in cancer;ko04610//Complement and coagulation cascades	K03985;K03985	-	GO:0030377//urokinase plasminogen activator receptor activity	GO:0030162//regulation of proteolysis;GO:0038195//urokinase plasminogen activator signaling pathway	--
ENSSSCG00025003771	571.981	710.383	659.334	1216.08	1021.05	1094.8	647.232	1110.64	0.779041	0.00266463	0.0968942	PADI1	XP_003127695.3 protein-arginine deiminase type-1 isoform X1 [Sus scrofa]	-	-	-	-	GO:0005737//cytoplasm	GO:0004668//protein-arginine deiminase activity;GO:0005509//calcium ion binding	GO:0018101//protein citrullination	--
ENSSSCG00025021193	681.121	673.305	648.425	1136.81	1104.74	1192.48	667.617	1144.68	0.77785	6.45e-05	0.0231509	PFKFB3	XP_022435936.1 6-phosphofructo-2-kinase/fructose-2,6-bisphosphatase 3 isoform X1 [Delphinapterus leucas]	Metabolism;Environmental Information Processing;Environmental Information Processing;Metabolism	Global and overview maps;Signal transduction;Signal transduction;Carbohydrate metabolism	ko01100//Metabolic pathways;ko04152//AMPK signaling pathway;ko04066//HIF-1 signaling pathway;ko00051//Fructose and mannose metabolism	K01103;K01103;K01103;K01103	GO:0005654//nucleoplasm	GO:0003824//catalytic activity;GO:0003873//6-phosphofructo-2-kinase activity;GO:0005524//ATP binding	GO:0006000//fructose metabolic process;GO:0006003//fructose 2,6-bisphosphate metabolic process;GO:0046835//carbohydrate phosphorylation	--
ENSSSCG00025009575	4072.22	4587.54	4441.45	7198.76	6866.68	8361.18	4367.07	7475.54	0.775512	0.00289217	0.0981875	PEPCK1	NP_001116630.1 phosphoenolpyruvate carboxykinase, cytosolic [GTP] [Sus scrofa]	Metabolism;Environmental Information Processing;Organismal Systems;Environmental Information Processing;Environmental Information Processing;Human Diseases;Organismal Systems;Metabolism;Organismal Systems;Organismal Systems;Metabolism;Metabolism;Organismal Systems	Global and overview maps;Signal transduction;Endocrine system;Signal transduction;Signal transduction;Endocrine and metabolic disease;Endocrine system;Carbohydrate metabolism;Endocrine system;Endocrine system;Carbohydrate metabolism;Carbohydrate metabolism;Excretory system	ko01100//Metabolic pathways;ko04151//PI3K-Akt signaling pathway;ko04910//Insulin signaling pathway;ko04152//AMPK signaling pathway;ko04068//FoxO signaling pathway;ko04931//Insulin resistance;ko04922//Glucagon signaling pathway;ko00010//Glycolysis / Gluconeogenesis;ko04920//Adipocytokine signaling pathway;ko03320//PPAR signaling pathway;ko00620//Pyruvate metabolism;ko00020//Citrate cycle (TCA cycl…	K01596;K01596;K01596;K01596;K01596;K01596;K01596;K01596;K01596;K01596;K01596;K01596;K01596	-	GO:0004611//phosphoenolpyruvate carboxykinase activity;GO:0005525//GTP binding;GO:0017076//purine nucleotide binding	GO:0006094//gluconeogenesis	--
ENSSSCG00025002864	4926.55	4545.05	5207.96	8206.57	7968.45	8894.17	4893.19	8356.4	0.772107	0.000508686	0.0508007	ACSL4	XP_005673876.1 long-chain-fatty-acid--CoA ligase 4 isoform X1 [Sus scrofa]	Metabolism;Organismal Systems;Cellular Processes;Metabolism;Organismal Systems;Organismal Systems;Metabolism;Cellular Processes;Metabolism	Global and overview maps;Environmental adaptation;Transport and catabolism;Global and overview maps;Endocrine system;Endocrine system;Lipid metabolism;Cell growth and death;Lipid metabolism	ko01100//Metabolic pathways;ko04714//Thermogenesis;ko04146//Peroxisome;ko01212//Fatty acid metabolism;ko04920//Adipocytokine signaling pathway;ko03320//PPAR signaling pathway;ko00071//Fatty acid degradation;ko04216//Ferroptosis;ko00061//Fatty acid biosynthesis	K01897;K01897;K01897;K01897;K01897;K01897;K01897;K01897;K01897	GO:0005737//cytoplasm;GO:0005739//mitochondrion;GO:0005811//lipid particle;GO:0016020//membrane;GO:0016021//integral component of membrane;GO:0044233//ER-mitochondrion membrane contact site	GO:0003824//catalytic activity;GO:0004467//long-chain fatty acid-CoA ligase activity;GO:0016874//ligase activity;GO:0031957//very long-chain fatty acid-CoA ligase activity;GO:0047676//arachidonate-CoA ligase activity	GO:0001676//long-chain fatty acid metabolic process;GO:0006629//lipid metabolic process;GO:0060136//embryonic process involved in female pregnancy	--
ENSSSCG00025074360	2121.06	2091.59	2216.66	3369.74	3434.2	4159	2143.1	3654.31	0.769898	0.00411081	0.112435	PCK1	Sus scrofa phosphoenolpyruvate carboxykinase 1 (PCK1), mRNA. [Source:RefSeq mRNA;Acc:NM_001123158]	Metabolism;Environmental Information Processing;Organismal Systems;Environmental Information Processing;Environmental Information Processing;Human Diseases;Organismal Systems;Metabolism;Organismal Systems;Organismal Systems;Metabolism;Metabolism;Organismal Systems	Global and overview maps;Signal transduction;Endocrine system;Signal transduction;Signal transduction;Endocrine and metabolic disease;Endocrine system;Carbohydrate metabolism;Endocrine system;Endocrine system;Carbohydrate metabolism;Carbohydrate metabolism;Excretory system	ko01100//Metabolic pathways;ko04151//PI3K-Akt signaling pathway;ko04910//Insulin signaling pathway;ko04152//AMPK signaling pathway;ko04068//FoxO signaling pathway;ko04931//Insulin resistance;ko04922//Glucagon signaling pathway;ko00010//Glycolysis / Gluconeogenesis;ko04920//Adipocytokine signaling pathway;ko03320//PPAR signaling pathway;ko00620//Pyruvate metabolism;ko00020//Citrate cycle (TCA cycl…	K01596;K01596;K01596;K01596;K01596;K01596;K01596;K01596;K01596;K01596;K01596;K01596;K01596	GO:0005623//cell;GO:0005739//mitochondrion;GO:0005829//cytosol	GO:0000287//magnesium ion binding;GO:0004611//phosphoenolpyruvate carboxykinase activity;GO:0004613//phosphoenolpyruvate carboxykinase (GTP) activity;GO:0005525//GTP binding;GO:0016301//kinase activity;GO:0017076//purine nucleotide binding;GO:0030145//manganese ion binding;GO:0031406//carboxylic acid binding	GO:0006006//glucose metabolic process;GO:0006090//pyruvate metabolic process;GO:0006094//gluconeogenesis;GO:0006107//oxaloacetate metabolic process;GO:0006475//internal protein amino acid acetylation;GO:0006629//lipid metabolic process;GO:0009617//response to bacterium;GO:0016310//phosphorylation;GO:0019543//propionate catabolic process;GO:0032868//response to insulin;GO:0032869//cellular respons…	--
ENSSSCG00025045431	534.674	577.08	375.64	907.664	896.551	724.284	495.798	842.833	0.765495	0.0152676	0.197934	IL18	NP_999162.1 interleukin-18 [Sus scrofa]	Human Diseases;Human Diseases;Human Diseases;Organismal Systems;Human Diseases;Human Diseases;Human Diseases;Environmental Information Processing;Human Diseases;Organismal Systems;Human Diseases;Human Diseases;Human Diseases;Human Diseases;Environmental Information Processing	Infectious disease: bacterial;Infectious disease: bacterial;Infectious disease: bacterial;Immune system;Infectious disease: viral;Infectious disease: bacterial;Infectious disease: bacterial;Signaling molecules and interaction;Infectious disease: bacterial;Immune system;Immune disease;Immune disease;Infectious disease: parasitic;Infectious disease: parasitic;Signaling molecules and interaction	ko05131//Shigellosis;ko05132//Salmonella infection;ko05130//Pathogenic Escherichia coli infection;ko04621//NOD-like receptor signaling pathway;ko05164//Influenza A;ko05152//Tuberculosis;ko05135//Yersinia infection;ko04060//Cytokine-cytokine receptor interaction;ko05134//Legionellosis;ko04623//Cytosolic DNA-sensing pathway;ko05323//Rheumatoid arthritis;ko05321//Inflammatory bowel disease;ko05144//…	K05482;K05482;K05482;K05482;K05482;K05482;K05482;K05482;K05482;K05482;K05482;K05482;K05482;K05482;K05482	GO:0005576//extracellular region;GO:0005615//extracellular space	GO:0005125//cytokine activity	GO:0006954//inflammatory response;GO:0006955//immune response;GO:0007165//signal transduction	--
ENSSSCG00025074406	93.6265	78.9222	92.9407	186.956	150.432	113.909	88.4965	150.432	0.765423	0.0457363	0.339039	KLHL5	XP_020956767.1 LOW QUALITY PROTEIN: kelch-like protein 5 [Sus scrofa]	-	-	-	-	-	GO:0005515//protein binding	-	--
ENSSSCG00025052791	3287.13	3453.67	2538.96	5811.15	5493.76	4295.56	3093.26	5200.16	0.749429	0.0175652	0.212561	CEBPB	CCAAT enhancer binding protein beta [Source:NCBI gene;Acc:397360]	Human Diseases;Human Diseases;Environmental Information Processing;Organismal Systems	Infectious disease: bacterial;Cancer: overview;Signal transduction;Immune system	ko05152//Tuberculosis;ko05202//Transcriptional misregulation in cancer;ko04668//TNF signaling pathway;ko04657//IL-17 signaling pathway	K10048;K10048;K10048;K10048	GO:0000779//condensed chromosome, centromeric region;GO:0000790//nuclear chromatin;GO:0005634//nucleus;GO:0005654//nucleoplasm;GO:0005737//cytoplasm;GO:0016363//nuclear matrix;GO:0090575//RNA polymerase II transcription factor complex	GO:0000977//RNA polymerase II regulatory region sequence-specific DNA binding;GO:0000978//RNA polymerase II core promoter proximal region sequence-specific DNA binding;GO:0000979//RNA polymerase II core promoter sequence-specific DNA binding;GO:0000981//RNA polymerase II transcription factor activity, sequence-specific DNA binding;GO:0001228//transcriptional activator activity, RNA polymerase II …	GO:0001541//ovarian follicle development;GO:0001892//embryonic placenta development;GO:0006355//regulation of transcription, DNA-templated;GO:0030182//neuron differentiation;GO:0032496//response to lipopolysaccharide;GO:0032753//positive regulation of interleukin-4 production;GO:0033598//mammary gland epithelial cell proliferation;GO:0034976//response to endoplasmic reticulum stress;GO:0042130//n…	--
ENSSSCG00025011572	29.9004	28.8108	33.965	51.7981	45.8359	57.7603	30.8921	51.7981	0.745663	0.00523565	0.126191	ZNF205	zinc finger protein 205 [Source:NCBI gene;Acc:100626782]	Human Diseases	Infectious disease: viral	ko05168//Herpes simplex virus 1 infection	K09228	GO:0005739//mitochondrion	GO:0000977//RNA polymerase II regulatory region sequence-specific DNA binding;GO:0001227//transcriptional repressor activity, RNA polymerase II transcription regulatory region sequence-specific binding;GO:0003676//nucleic acid binding;GO:0046872//metal ion binding	GO:0000122//negative regulation of transcription from RNA polymerase II promoter;GO:0006355//regulation of transcription, DNA-templated;GO:0010729//positive regulation of hydrogen peroxide biosynthetic process;GO:1901030//positive regulation of mitochondrial outer membrane permeabilization involved in apoptotic signaling pathway	zf-C2H2
ENSSSCG00025026238	302.294	323.037	307.31	449.255	510.404	603.724	310.881	521.128	0.745276	0.00975881	0.163427	SLC39A14	XP_005657292.1 zinc transporter ZIP14 isoform X3 [Sus scrofa]	Cellular Processes	Cell growth and death	ko04216//Ferroptosis	K14720	GO:0016020//membrane	GO:0046873//metal ion transmembrane transporter activity	GO:0030001//metal ion transport;GO:0055085//transmembrane transport	--
ENSSSCG00025055123	297.186	288.342	279.728	446.942	519.836	466.52	288.419	477.766	0.728139	0.00106514	0.0693531	OAS1	NP_999468.2 2'-5'-oligoadenylate synthase 1 [Sus scrofa]	Human Diseases;Human Diseases;Organismal Systems;Human Diseases;Human Diseases;Human Diseases	Infectious disease: viral;Infectious disease: viral;Immune system;Infectious disease: viral;Infectious disease: viral;Infectious disease: viral	ko05169//Epstein-Barr virus infection;ko05168//Herpes simplex virus 1 infection;ko04621//NOD-like receptor signaling pathway;ko05164//Influenza A;ko05160//Hepatitis C;ko05162//Measles	K14216;K14216;K14216;K14216;K14216;K14216	-	GO:0003723//RNA binding;GO:0003725//double-stranded RNA binding;GO:0005524//ATP binding;GO:0016740//transferase activity;GO:0016779//nucleotidyltransferase activity	GO:0006955//immune response;GO:0051607//defense response to virus	--
ENSSSCG00025026083	3807.22	3961.04	3711.48	6543.4	5853.56	6320.24	3826.58	6239.06	0.705275	0.000364756	0.0496592	ERO1L	NP_001131099.1 ERO1-like protein alpha precursor [Sus scrofa]	Genetic Information Processing;Human Diseases	Folding, sorting and degradation;Infectious disease: bacterial	ko04141//Protein processing in endoplasmic reticulum;ko05110//Vibrio cholerae infection	K10950;K10950	GO:0005783//endoplasmic reticulum	GO:0003756//protein disulfide isomerase activity;GO:0016671//oxidoreductase activity, acting on a sulfur group of donors, disulfide as acceptor	GO:0055114//oxidation-reduction process	--
ENSSSCG00025042946	61.7135	45.2624	84.358	93.7864	102.11	114.605	63.778	103.5	0.698506	0.0365026	0.300017	METTL25	XP_020948462.1 methyltransferase-like protein 25 isoform X3 [Sus scrofa]	-	-	-	-	-	-	-	--
ENSSSCG00025059969	1372.45	1223.85	1346.45	1996.26	2069.71	2322.41	1314.25	2129.46	0.696247	0.00170221	0.0848672	PAPSS2	XP_020928761.1 bifunctional 3'-phosphoadenosine 5'-phosphosulfate synthase 2 isoform X1 [Sus scrofa]	Metabolism;Metabolism;Metabolism;Metabolism;Metabolism	Global and overview maps;Nucleotide metabolism;Metabolism of other amino acids;Energy metabolism;Biosynthesis of other secondary metabolites	ko01100//Metabolic pathways;ko00230//Purine metabolism;ko00450//Selenocompound metabolism;ko00920//Sulfur metabolism;ko00261//Monobactam biosynthesis	K13811;K13811;K13811;K13811;K13811	-	GO:0004020//adenylylsulfate kinase activity;GO:0004781//sulfate adenylyltransferase (ATP) activity;GO:0005524//ATP binding	GO:0000103//sulfate assimilation;GO:0007596//blood coagulation;GO:0016310//phosphorylation;GO:0050428//3'-phosphoadenosine 5'-phosphosulfate biosynthetic process;GO:0060348//bone development	--
ENSSSCG00025008076	1373.46	1433.22	1156.6	2423.3	2309.77	1682.9	1321.09	2138.66	0.694974	0.0289462	0.274219	MISP	XP_020939950.1 mitotic interactor and substrate of PLK1 [Sus scrofa]	-	-	-	-	GO:0005623//cell;GO:0005884//actin filament;GO:0005886//plasma membrane;GO:0005925//focal adhesion;GO:0030864//cortical actin cytoskeleton;GO:0031616//spindle pole centrosome;GO:0043231//intracellular membrane-bounded organelle	GO:0051015//actin filament binding	GO:0000132//establishment of mitotic spindle orientation;GO:0016477//cell migration;GO:0051640//organelle localization;GO:0051660//establishment of centrosome localization;GO:0090307//mitotic spindle assembly;GO:1904776//regulation of protein localization to cell cortex	--
ENSSSCG00025072730	367.447	388.532	343.875	525.961	662.214	590.037	366.618	592.737	0.693116	0.00547108	0.129364	SERPING1	XP_005660930.1 plasma protease C1 inhibitor isoform X1 [Sus scrofa]	Human Diseases;Organismal Systems	Infectious disease: bacterial;Immune system	ko05133//Pertussis;ko04610//Complement and coagulation cascades	K04001;K04001	GO:0005615//extracellular space	GO:0004867//serine-type endopeptidase inhibitor activity	GO:0001869//negative regulation of complement activation, lectin pathway;GO:0010951//negative regulation of endopeptidase activity;GO:0030193//regulation of blood coagulation;GO:0045916//negative regulation of complement activation	--
ENSSSCG00025069337	177.077	144.252	169.216	277.722	312.666	202.618	163.515	264.335	0.692948	0.0411215	0.31892	CD68	NP_001278705.1 macrosialin precursor [Sus scrofa]	Cellular Processes	Transport and catabolism	ko04142//Lysosome	K06501	GO:0016020//membrane	-	-	--
ENSSSCG00025032206	4221.49	3989.85	4513.2	6545.9	6553.89	7387.64	4241.51	6829.14	0.687126	0.00123591	0.0754078	ACSL1	XP_005671765.1 long-chain-fatty-acid--CoA ligase 1 isoform X1 [Sus scrofa]	Metabolism;Organismal Systems;Cellular Processes;Metabolism;Organismal Systems;Organismal Systems;Metabolism;Cellular Processes;Metabolism	Global and overview maps;Environmental adaptation;Transport and catabolism;Global and overview maps;Endocrine system;Endocrine system;Lipid metabolism;Cell growth and death;Lipid metabolism	ko01100//Metabolic pathways;ko04714//Thermogenesis;ko04146//Peroxisome;ko01212//Fatty acid metabolism;ko04920//Adipocytokine signaling pathway;ko03320//PPAR signaling pathway;ko00071//Fatty acid degradation;ko04216//Ferroptosis;ko00061//Fatty acid biosynthesis	K01897;K01897;K01897;K01897;K01897;K01897;K01897;K01897;K01897	GO:0005739//mitochondrion;GO:0005783//endoplasmic reticulum;GO:0016020//membrane;GO:0016021//integral component of membrane	GO:0003824//catalytic activity;GO:0004467//long-chain fatty acid-CoA ligase activity;GO:0016874//ligase activity	GO:0001676//long-chain fatty acid metabolic process;GO:0008610//lipid biosynthetic process;GO:0033211//adiponectin-activated signaling pathway;GO:0044539//long-chain fatty acid import;GO:0071902//positive regulation of protein serine/threonine kinase activity	--
ENSSSCG00025044447	167.382	141.642	152.234	218.696	250.423	273.201	153.753	247.44	0.686465	0.00584868	0.131633	ABHD18	XP_013834358.2 LOW QUALITY PROTEIN: protein ABHD18 [Sus scrofa]	-	-	-	-	-	-	-	--
ENSSSCG00025037383	121.652	150.684	156.921	239.453	219.403	230.751	143.086	229.869	0.683934	0.0021411	0.0915738	NPC1L1	XP_005673397.2 Niemann-Pick C1-like protein 1 [Sus scrofa]	Organismal Systems	Digestive system	ko04975//Fat digestion and absorption	K14461	GO:0016020//membrane;GO:0016021//integral component of membrane;GO:0044214//spanning component of plasma membrane	GO:0005319//lipid transporter activity;GO:0017137//Rab GTPase binding;GO:0031489//myosin V binding	GO:0006695//cholesterol biosynthetic process;GO:0030299//intestinal cholesterol absorption;GO:0030301//cholesterol transport;GO:0042157//lipoprotein metabolic process;GO:0071501//cellular response to sterol depletion	--
ENSSSCG00025025772	335.095	317.952	327.277	464.634	508.091	599.079	326.775	523.935	0.68109	0.00782303	0.147792	CP	XP_013847041.1 ceruloplasmin isoform X1 [Sus scrofa]	Cellular Processes;Metabolism	Cell growth and death;Metabolism of cofactors and vitamins	ko04216//Ferroptosis;ko00860//Porphyrin metabolism	K13624;K13624	GO:0005615//extracellular space	GO:0004322//ferroxidase activity;GO:0005507//copper ion binding;GO:0016491//oxidoreductase activity	GO:0006826//iron ion transport;GO:0006879//cellular iron ion homeostasis;GO:0055114//oxidation-reduction process	--
ENSSSCG00025028079	120.232	90.3537	129.27	199.408	163.538	181.453	113.285	181.466	0.679742	0.0121426	0.175114	BMP1	XP_020927995.1 LOW QUALITY PROTEIN: bone morphogenetic protein 1 [Sus scrofa]	-	-	-	-	-	GO:0004222//metalloendopeptidase activity;GO:0005509//calcium ion binding;GO:0008233//peptidase activity;GO:0008237//metallopeptidase activity;GO:0008270//zinc ion binding;GO:0016787//hydrolase activity;GO:0046872//metal ion binding	GO:0006508//proteolysis	--
ENSSSCG00025073409	268.363	244.216	180.534	354.692	369.26	380.836	231.037	368.263	0.672608	0.0073193	0.145504	HSD11B1	Sus scrofa hydroxysteroid 11-beta dehydrogenase 1 (HSD11B1), transcript variant 2, mRNA. [Source:RefSeq mRNA;Acc:NM_001348961]	Metabolism;Human Diseases;Metabolism;Metabolism	Global and overview maps;Cancer: overview;Xenobiotics biodegradation and metabolism;Lipid metabolism	ko01100//Metabolic pathways;ko05204//Chemical carcinogenesis - DNA adducts;ko00980//Metabolism of xenobiotics by cytochrome P450;ko00140//Steroid hormone biosynthesis	K15680;K15680;K15680;K15680	-	GO:0016491//oxidoreductase activity	-	--
ENSSSCG00025074583	3846.5	4276.6	4010.43	6292.95	5934.6	7045.6	4044.51	6424.38	0.667592	0.00245801	0.0955887	LGALS9	Sus scrofa galectin 9 (LGALS9), transcript variant 2, mRNA. [Source:RefSeq mRNA;Acc:NM_001348968]	-	-	-	-	-	GO:0030246//carbohydrate binding	-	--
ENSSSCG00025004160	615.064	649.931	665.871	1005.54	1005.48	1053.41	643.622	1021.48	0.666372	6.63e-05	0.0231509	DMT1	NP_001121912.1 natural resistance-associated macrophage protein 2 [Sus scrofa]	Cellular Processes;Cellular Processes;Organismal Systems	Transport and catabolism;Cell growth and death;Digestive system	ko04142//Lysosome;ko04216//Ferroptosis;ko04978//Mineral absorption	K21398;K21398;K21398	GO:0016020//membrane	GO:0046873//metal ion transmembrane transporter activity	GO:0030001//metal ion transport	--
ENSSSCG00025068918	124.287	143.509	105.065	241.375	178.863	170.844	124.287	197.028	0.664727	0.0432055	0.330964	PTGS2	Sus scrofa prostaglandin-endoperoxide synthase 2 (PTGS2), mRNA. [Source:RefSeq mRNA;Acc:NM_214321]	Metabolism;Human Diseases;Human Diseases;Human Diseases;Human Diseases;Human Diseases;Human Diseases;Organismal Systems;Organismal Systems;Organismal Systems;Environmental Information Processing;Human Diseases;Organismal Systems;Environmental Information Processing;Environmental Information Processing;Organismal Systems;Human Diseases;Human Diseases;Metabolism;Organismal Systems;Organismal Systems	Global and overview maps;Cancer: overview;Neurodegenerative disease;Infectious disease: viral;Infectious disease: viral;Infectious disease: viral;Cancer: overview;Endocrine system;Immune system;Nervous system;Signal transduction;Cancer: specific types;Immune system;Signal transduction;Signal transduction;Nervous system;Infectious disease: parasitic;Cancer: overview;Lipid metabolism;Endocrine syst…	ko01100//Metabolic pathways;ko05200//Pathways in cancer;ko05010//Alzheimer disease;ko05165//Human papillomavirus infection;ko05163//Human cytomegalovirus infection;ko05167//Kaposi sarcoma-associated herpesvirus infection;ko05206//MicroRNAs in cancer;ko04921//Oxytocin signaling pathway;ko04625//C-type lectin receptor signaling pathway;ko04723//Retrograde endocannabinoid signaling;ko04668//TNF sign…	K11987;K11987;K11987;K11987;K11987;K11987;K11987;K11987;K11987;K11987;K11987;K11987;K11987;K11987;K11987;K11987;K11987;K11987;K11987;K11987;K11987	GO:0005637//nuclear inner membrane;GO:0005640//nuclear outer membrane;GO:0005737//cytoplasm;GO:0005783//endoplasmic reticulum;GO:0043005//neuron projection	GO:0004601//peroxidase activity;GO:0004666//prostaglandin-endoperoxide synthase activity;GO:0019899//enzyme binding;GO:0020037//heme binding;GO:0042803//protein homodimerization activity	GO:0001516//prostaglandin biosynthetic process;GO:0006954//inflammatory response;GO:0006979//response to oxidative stress;GO:0007566//embryo implantation;GO:0008217//regulation of blood pressure;GO:0019371//cyclooxygenase pathway;GO:0031394//positive regulation of prostaglandin biosynthetic process;GO:0031622//positive regulation of fever generation;GO:0033138//positive regulation of peptidyl-ser…	--
ENSSSCG00025059208	268.784	238.983	159.232	351.667	403.045	297.916	222.333	350.876	0.65824	0.0449639	0.336887	ECM1	XP_020945564.1 extracellular matrix protein 1 isoform X1 [Sus scrofa]	-	-	-	-	GO:0005576//extracellular region;GO:0005615//extracellular space	GO:0002020//protease binding;GO:0005134//interleukin-2 receptor binding;GO:0008022//protein C-terminus binding;GO:0019899//enzyme binding;GO:0043236//laminin binding	GO:0001938//positive regulation of endothelial cell proliferation;GO:0001960//negative regulation of cytokine-mediated signaling pathway;GO:0002063//chondrocyte development;GO:0002828//regulation of type 2 immune response;GO:0003416//endochondral bone growth;GO:0006357//regulation of transcription from RNA polymerase II promoter;GO:0006954//inflammatory response;GO:0007165//signal transduction;GO…	--
ENSSSCG00025070155	1083.82	1159.81	937.529	1882.59	1816.37	1307.91	1060.38	1668.95	0.654357	0.0343513	0.294415	CD40	Tumor necrosis factor receptor superfamily member 5 [Source:UniProtKB/Swiss-Prot;Acc:Q8SQ34]	Human Diseases;Human Diseases;Human Diseases;Human Diseases;Organismal Systems;Environmental Information Processing;Environmental Information Processing;Environmental Information Processing;Human Diseases;Human Diseases;Human Diseases;Human Diseases;Human Diseases;Human Diseases;Organismal Systems;Human Diseases	Infectious disease: viral;Infectious disease: viral;Cancer: overview;Infectious disease: parasitic;Immune system;Signal transduction;Signaling molecules and interaction;Signaling molecules and interaction;Cardiovascular disease;Immune disease;Infectious disease: parasitic;Immune disease;Immune disease;Immune disease;Immune system;Immune disease	ko05166//Human T-cell leukemia virus 1 infection;ko05169//Epstein-Barr virus infection;ko05202//Transcriptional misregulation in cancer;ko05145//Toxoplasmosis;ko04620//Toll-like receptor signaling pathway;ko04064//NF-kappa B signaling pathway;ko04514//Cell adhesion molecules;ko04060//Cytokine-cytokine receptor interaction;ko05416//Viral myocarditis;ko05322//Systemic lupus erythematosus;ko05144//M…	K03160;K03160;K03160;K03160;K03160;K03160;K03160;K03160;K03160;K03160;K03160;K03160;K03160;K03160;K03160;K03160	GO:0005623//cell;GO:0005886//plasma membrane;GO:0009897//external side of plasma membrane;GO:0009986//cell surface;GO:0016020//membrane;GO:0016021//integral component of membrane;GO:0035631//CD40 receptor complex;GO:0043231//intracellular membrane-bounded organelle	GO:0005515//protein binding;GO:0019899//enzyme binding;GO:0031625//ubiquitin protein ligase binding;GO:0038023//signaling receptor activity	GO:0001934//positive regulation of protein phosphorylation;GO:0002376//immune system process;GO:0002768//immune response-regulating cell surface receptor signaling pathway;GO:0006874//cellular calcium ion homeostasis;GO:0023035//CD40 signaling pathway;GO:0030890//positive regulation of B cell proliferation;GO:0032735//positive regulation of interleukin-12 production;GO:0042113//B cell activation;…	--
ENSSSCG00025076948	1035.97	1001.88	1055.55	1629.98	1583.49	1646.66	1031.14	1620.04	0.651797	1.79e-05	0.0121236	NFKB2	XP_020928401.1 nuclear factor NF-kappa-B p100 subunit isoform X2 [Sus scrofa]	Human Diseases;Environmental Information Processing;Human Diseases;Human Diseases;Human Diseases;Organismal Systems;Organismal Systems;Human Diseases;Environmental Information Processing;Human Diseases	Cancer: overview;Signal transduction;Infectious disease: viral;Cancer: overview;Infectious disease: viral;Development and regeneration;Immune system;Cancer: specific types;Signal transduction;Infectious disease: bacterial	ko05200//Pathways in cancer;ko04010//MAPK signaling pathway;ko05166//Human T-cell leukemia virus 1 infection;ko05203//Viral carcinogenesis;ko05169//Epstein-Barr virus infection;ko04380//Osteoclast differentiation;ko04625//C-type lectin receptor signaling pathway;ko05224//Breast cancer;ko04064//NF-kappa B signaling pathway;ko05134//Legionellosis	K04469;K04469;K04469;K04469;K04469;K04469;K04469;K04469;K04469;K04469	GO:0005634//nucleus;GO:0005654//nucleoplasm;GO:0005737//cytoplasm;GO:0005829//cytosol;GO:0033256//I-kappaB/NF-kappaB complex	GO:0000977//RNA polymerase II regulatory region sequence-specific DNA binding;GO:0000981//RNA polymerase II transcription factor activity, sequence-specific DNA binding;GO:0003677//DNA binding;GO:0003682//chromatin binding;GO:0003700//transcription factor activity, sequence-specific DNA binding;GO:0005515//protein binding	GO:0000122//negative regulation of transcription from RNA polymerase II promoter;GO:0006355//regulation of transcription, DNA-templated;GO:0006954//inflammatory response;GO:0007165//signal transduction;GO:0007249//I-kappaB kinase/NF-kappaB signaling;GO:0034097//response to cytokine;GO:0038061//NIK/NF-kappaB signaling;GO:0045087//innate immune response;GO:0045944//positive regulation of transcript…	RHD
ENSSSCG00025021202	803.037	828.743	805.645	1235.02	1250.33	1336.73	812.475	1274.03	0.649001	0.000146233	0.0326566	IRAK3	XP_020947619.1 interleukin-1 receptor-associated kinase 3 [Sus scrofa]	Organismal Systems	Nervous system	ko04722//Neurotrophin signaling pathway	K04732	-	GO:0004672//protein kinase activity;GO:0005515//protein binding;GO:0005524//ATP binding	GO:0002755//MyD88-dependent toll-like receptor signaling pathway;GO:0006468//protein phosphorylation;GO:0007165//signal transduction;GO:0034122//negative regulation of toll-like receptor signaling pathway;GO:0045824//negative regulation of innate immune response	--
ENSSSCG00025026871	193.592	155.789	154.957	265.272	270.577	254.742	168.112	263.53	0.648544	0.0021525	0.0916124	TRIOBP	XP_020947161.1 TRIO and F-actin-binding protein isoform X1 [Sus scrofa]	-	-	-	-	-	-	-	--
ENSSSCG00025017316	299.899	306.025	304.45	482.614	485.507	446.993	303.458	471.705	0.636388	0.00017735	0.0336386	NFIL3	XP_001928905.1 nuclear factor interleukin-3-regulated protein [Sus scrofa]	-	-	-	-	GO:0005634//nucleus	GO:0000977//RNA polymerase II regulatory region sequence-specific DNA binding;GO:0000978//RNA polymerase II core promoter proximal region sequence-specific DNA binding;GO:0001227//transcriptional repressor activity, RNA polymerase II transcription regulatory region sequence-specific binding;GO:0003677//DNA binding;GO:0003700//transcription factor activity, sequence-specific DNA binding	GO:0000122//negative regulation of transcription from RNA polymerase II promoter;GO:0006351//transcription, DNA-templated;GO:0006355//regulation of transcription, DNA-templated;GO:0006366//transcription from RNA polymerase II promoter;GO:0006955//immune response;GO:0007623//circadian rhythm;GO:0010628//positive regulation of gene expression;GO:0045892//negative regulation of transcription, DNA-te…	--
ENSSSCG00025025257	1630.06	1602.84	1675.36	2428.29	2409.09	2787.63	1636.09	2541.67	0.635525	0.00192143	0.0886357	GK	XP_013841484.1 glycerol kinase isoform X3 [Sus scrofa]	Metabolism;Organismal Systems;Metabolism	Global and overview maps;Endocrine system;Lipid metabolism	ko01100//Metabolic pathways;ko03320//PPAR signaling pathway;ko00561//Glycerolipid metabolism	K00864;K00864;K00864	-	GO:0004370//glycerol kinase activity;GO:0016773//phosphotransferase activity, alcohol group as acceptor	GO:0005975//carbohydrate metabolic process;GO:0006072//glycerol-3-phosphate metabolic process	--
ENSSSCG00025045768	361.766	422.68	342.209	572.5	618.078	549.299	375.551	579.959	0.62694	0.00292441	0.0982295	LTBP1	XP_020943312.1 LOW QUALITY PROTEIN: latent-transforming growth factor beta-binding protein 1 [Sus scrofa]	Environmental Information Processing	Signal transduction	ko04350//TGF-beta signaling pathway	K19559	-	GO:0005509//calcium ion binding	-	--
ENSSSCG00025051060	198.405	186.301	197.059	278.472	329.144	284.489	193.922	297.368	0.616776	0.0032554	0.103285	STAC2	XP_005653995.1 SH3 and cysteine-rich domain-containing protein 2 isoform X2 [Sus scrofa]	-	-	-	-	-	GO:0005515//protein binding;GO:0046872//metal ion binding	GO:0035556//intracellular signal transduction	--
ENSSSCG00025027092	264.591	210.009	276.429	346.785	389.037	406.901	250.343	380.908	0.605534	0.00857007	0.153676	TIMP3	XP_002921573.1 PREDICTED: metalloproteinase inhibitor 3 [Ailuropoda melanoleuca]	Human Diseases;Human Diseases	Cancer: overview;Cancer: overview	ko05205//Proteoglycans in cancer;ko05206//MicroRNAs in cancer	K16866;K16866	-	GO:0005515//protein binding;GO:0008191//metalloendopeptidase inhibitor activity	-	--
ENSSSCG00025031263	307.979	289.304	287.219	427.896	519.734	396.712	294.834	448.114	0.603964	0.0150188	0.195581	GIMAP4	XP_013846200.2 GTPase IMAP family member 4 [Sus scrofa]	-	-	-	-	-	GO:0005525//GTP binding	-	--
ENSSSCG00025076572	1010.45	962.69	1127.74	1538.33	1673.48	1482.78	1033.63	1564.86	0.59832	0.00208734	0.0908983	B4GALT5	Beta-1,4-galactosyltransferase 5 [Source:UniProtKB/Swiss-Prot;Acc:A0A1S6M251]	Metabolism;Metabolism	Global and overview maps;Glycan biosynthesis and metabolism	ko01100//Metabolic pathways;ko00512//Mucin type O-glycan biosynthesis	K09905;K09905	GO:0005794//Golgi apparatus;GO:0016020//membrane;GO:0016021//integral component of membrane;GO:0032580//Golgi cisterna membrane	GO:0003945//N-acetyllactosamine synthase activity;GO:0005515//protein binding;GO:0008489//UDP-galactose:glucosylceramide beta-1,4-galactosyltransferase activity;GO:0016740//transferase activity;GO:0016757//transferase activity, transferring glycosyl groups;GO:0046872//metal ion binding	GO:0005975//carbohydrate metabolic process;GO:0006486//protein glycosylation;GO:0006629//lipid metabolic process;GO:0006665//sphingolipid metabolic process;GO:0010706//ganglioside biosynthetic process via lactosylceramide;GO:0021955//central nervous system neuron axonogenesis;GO:0022010//central nervous system myelination;GO:0030311//poly-N-acetyllactosamine biosynthetic process;GO:0031647//regul…	--
ENSSSCG00025042337	273.371	300.335	312.829	491.161	481.211	368.667	295.511	447.013	0.597103	0.02087	0.230716	LOC100621820	XP_003355798.2 chymotrypsinogen 2-like [Sus scrofa]	Organismal Systems;Organismal Systems	Digestive system;Digestive system	ko04972//Pancreatic secretion;ko04974//Protein digestion and absorption	K01310;K01310	-	GO:0004252//serine-type endopeptidase activity;GO:0008233//peptidase activity;GO:0008236//serine-type peptidase activity;GO:0016787//hydrolase activity	GO:0006508//proteolysis	--
ENSSSCG00025017266	195.868	199.364	180.763	283.777	307.004	280.036	191.999	290.272	0.596311	0.000645255	0.0557411	NOVA2	XP_003127279.4 RNA-binding protein Nova-2 [Sus scrofa]	-	-	-	-	-	GO:0003676//nucleic acid binding;GO:0003723//RNA binding	GO:0000398//mRNA splicing, via spliceosome;GO:0051252//regulation of RNA metabolic process	--
ENSSSCG00025052996	2591.28	2745.78	2702.66	4034.6	3888.54	4190.93	2679.91	4038.02	0.591466	0.000161643	0.0327984	HK2	NP_001116459.1 hexokinase-2 [Sus scrofa]	Metabolism;Human Diseases;Organismal Systems;Metabolism;Environmental Information Processing;Human Diseases;Metabolism;Metabolism;Metabolism;Organismal Systems;Human Diseases;Metabolism;Metabolism;Metabolism	Global and overview maps;Infectious disease: bacterial;Endocrine system;Global and overview maps;Signal transduction;Cancer: overview;Carbohydrate metabolism;Carbohydrate metabolism;Carbohydrate metabolism;Digestive system;Endocrine and metabolic disease;Carbohydrate metabolism;Carbohydrate metabolism;Biosynthesis of other secondary metabolites	ko01100//Metabolic pathways;ko05131//Shigellosis;ko04910//Insulin signaling pathway;ko01200//Carbon metabolism;ko04066//HIF-1 signaling pathway;ko05230//Central carbon metabolism in cancer;ko00010//Glycolysis / Gluconeogenesis;ko00520//Amino sugar and nucleotide sugar metabolism;ko00051//Fructose and mannose metabolism;ko04973//Carbohydrate digestion and absorption;ko04930//Type II diabetes melli…	K00844;K00844;K00844;K00844;K00844;K00844;K00844;K00844;K00844;K00844;K00844;K00844;K00844;K00844	GO:0005623//cell;GO:0005741//mitochondrial outer membrane;GO:0005829//cytosol	GO:0000166//nucleotide binding;GO:0004340//glucokinase activity;GO:0004396//hexokinase activity;GO:0005524//ATP binding;GO:0005536//glucose binding;GO:0008865//fructokinase activity;GO:0016301//kinase activity;GO:0016740//transferase activity;GO:0016773//phosphotransferase activity, alcohol group as acceptor;GO:0019158//mannokinase activity	GO:0001678//cellular glucose homeostasis;GO:0005975//carbohydrate metabolic process;GO:0006006//glucose metabolic process;GO:0006096//glycolytic process;GO:0008637//apoptotic mitochondrial changes;GO:0016310//phosphorylation;GO:0035795//negative regulation of mitochondrial membrane permeability;GO:0045766//positive regulation of angiogenesis;GO:0046324//regulation of glucose import;GO:0046835//ca…	--
ENSSSCG00025011662	5917.12	6176.36	6517.69	9148.12	8788.71	10036.4	6203.72	9324.4	0.587877	0.00159265	0.0821943	PNP	XP_013844518.2 purine nucleoside phosphorylase isoform X1 [Sus scrofa]	Metabolism;Metabolism;Metabolism;Metabolism	Global and overview maps;Nucleotide metabolism;Nucleotide metabolism;Metabolism of cofactors and vitamins	ko01100//Metabolic pathways;ko00230//Purine metabolism;ko00240//Pyrimidine metabolism;ko00760//Nicotinate and nicotinamide metabolism	K03783;K03783;K03783;K03783	-	GO:0003824//catalytic activity;GO:0004731//purine-nucleoside phosphorylase activity;GO:0016763//transferase activity, transferring pentosyl groups	GO:0006139//nucleobase-containing compound metabolic process;GO:0009116//nucleoside metabolic process	--
ENSSSCG00025014986	1405.12	1463.07	1457.5	2123.59	2185.12	2174.83	1441.9	2161.18	0.58385	1.1e-05	0.0119657	FAM111A	XP_020940361.1 protein FAM111A [Sus scrofa]	-	-	-	-	GO:0000785//chromatin;GO:0001650//fibrillar center;GO:0005634//nucleus;GO:0005654//nucleoplasm;GO:0005737//cytoplasm	-	GO:0006260//DNA replication;GO:0045071//negative regulation of viral genome replication	--
ENSSSCG00025011694	134.738	143.927	166.747	205.461	225.751	231.081	148.471	220.764	0.572329	0.00419535	0.113457	RIMKLA	XP_020952583.1 N-acetylaspartylglutamate synthase A isoform X1 [Sus scrofa]	Metabolism;Metabolism	Global and overview maps;Amino acid metabolism	ko01100//Metabolic pathways;ko00250//Alanine, aspartate and glutamate metabolism	K18311;K18311	-	GO:0005524//ATP binding;GO:0046872//metal ion binding	GO:0006464//cellular protein modification process	--
ENSSSCG00025044354	222.724	351.075	282.208	451.038	408.212	412.967	285.336	424.072	0.571649	0.0245878	0.252386	SLC16A7	XP_003126385.1 monocarboxylate transporter 2 [Sus scrofa]	-	-	-	-	GO:0005887//integral component of plasma membrane;GO:0016020//membrane;GO:0016021//integral component of membrane	GO:0008028//monocarboxylic acid transmembrane transporter activity;GO:0015129//lactate transmembrane transporter activity;GO:0050833//pyruvate transmembrane transporter activity	GO:0015718//monocarboxylic acid transport;GO:0035873//lactate transmembrane transport;GO:0055085//transmembrane transport;GO:1901475//pyruvate transmembrane transport	--
ENSSSCG00025031353	5325.42	5365.48	5801.37	8293.3	7647.64	8545.39	5497.42	8162.11	0.570187	0.000978514	0.0666995	CASP3	NP_999296.1 caspase-3 [Sus scrofa]	Human Diseases;Human Diseases;Human Diseases;Human Diseases;Human Diseases;Environmental Information Processing;Human Diseases;Human Diseases;Human Diseases;Human Diseases;Human Diseases;Human Diseases;Human Diseases;Human Diseases;Human Diseases;Human Diseases;Human Diseases;Human Diseases;Human Diseases;Cellular Processes;Human Diseases;Human Diseases;Human Diseases;Human Diseases;Environmental…	Cancer: overview;Neurodegenerative disease;Infectious disease: viral;Neurodegenerative disease;Infectious disease: bacterial;Signal transduction;Infectious disease: viral;Cancer: overview;Infectious disease: viral;Infectious disease: viral;Infectious disease: viral;Infectious disease: bacterial;Cancer: overview;Infectious disease: viral;Cancer: overview;Endocrine and metabolic disease;Infectious …	ko05200//Pathways in cancer;ko05010//Alzheimer disease;ko05165//Human papillomavirus infection;ko05016//Huntington disease;ko05132//Salmonella infection;ko04010//MAPK signaling pathway;ko05170//Human immunodeficiency virus 1 infection;ko05203//Viral carcinogenesis;ko05163//Human cytomegalovirus infection;ko05169//Epstein-Barr virus infection;ko05168//Herpes simplex virus 1 infection;ko05130//Path…	K02187;K02187;K02187;K02187;K02187;K02187;K02187;K02187;K02187;K02187;K02187;K02187;K02187;K02187;K02187;K02187;K02187;K02187;K02187;K02187;K02187;K02187;K02187;K02187;K02187;K02187;K02187;K02187;K02187;K02187;K02187;K02187;K02187;K02187;K02187;K02187;K02187;K02187;K02187;K02187	-	GO:0004197//cysteine-type endopeptidase activity;GO:0008233//peptidase activity;GO:0008234//cysteine-type peptidase activity;GO:0016787//hydrolase activity	GO:0006508//proteolysis	--
ENSSSCG00025009255	5417.12	5758.5	5708.3	8392.65	8012.59	8656.9	5627.97	8354.05	0.56986	0.000223457	0.0382287	UPP1	XP_020934447.1 uridine phosphorylase 1 [Sus scrofa]	Metabolism;Metabolism;Metabolism	Global and overview maps;Xenobiotics biodegradation and metabolism;Nucleotide metabolism	ko01100//Metabolic pathways;ko00983//Drug metabolism - other enzymes;ko00240//Pyrimidine metabolism	K00757;K00757;K00757	GO:0005654//nucleoplasm;GO:0005737//cytoplasm	GO:0003824//catalytic activity;GO:0004850//uridine phosphorylase activity;GO:0016740//transferase activity;GO:0016757//transferase activity, transferring glycosyl groups;GO:0016763//transferase activity, transferring pentosyl groups	GO:0006218//uridine catabolic process;GO:0006220//pyrimidine nucleotide metabolic process;GO:0009116//nucleoside metabolic process;GO:0009166//nucleotide catabolic process;GO:0044206//UMP salvage;GO:0046108//uridine metabolic process	--
ENSSSCG00025002845	2550.75	2525.51	2294.33	3654.4	3599.6	3662.42	2456.86	3638.81	0.566648	0.000147686	0.0326566	VNN2	XP_001925409.2 LOW QUALITY PROTEIN: vascular non-inflammatory molecule 2 [Sus scrofa]	Metabolism	Metabolism of cofactors and vitamins	ko00770//Pantothenate and CoA biosynthesis	K08069	-	GO:0016811//hydrolase activity, acting on carbon-nitrogen (but not peptide) bonds, in linear amides	GO:0006807//nitrogen compound metabolic process	--
ENSSSCG00025015013	1340.54	1444.03	1389.53	2038.23	2037.8	2102.72	1391.37	2059.58	0.565848	5.44e-05	0.0222721	FAM111B	XP_003353909.1 protein FAM111B [Sus scrofa]	-	-	-	-	-	-	-	--
ENSSSCG00025026201	305.428	248.577	326.47	411.819	369.967	520.662	293.492	434.149	0.564872	0.0497724	0.350942	AKR1C1	XP_013835807.2 aldo-keto reductase family 1 member C1 isoform X1 [Sus scrofa]	Metabolism;Metabolism;Organismal Systems;Metabolism;Metabolism	Global and overview maps;Lipid metabolism;Endocrine system;Lipid metabolism;Metabolism of cofactors and vitamins	ko01100//Metabolic pathways;ko00590//Arachidonic acid metabolism;ko04913//Ovarian steroidogenesis;ko00140//Steroid hormone biosynthesis;ko00790//Folate biosynthesis	K04119;K04119;K04119;K04119;K04119	-	GO:0016491//oxidoreductase activity	GO:0055114//oxidation-reduction process	--
ENSSSCG00025018476	1258.68	1327.26	1675.54	2142.41	1902.97	2248.79	1420.49	2098.06	0.562662	0.0146726	0.194261	CYP2S1	XP_020950073.1 cytochrome P450 2S1 [Sus scrofa]	Metabolism;Metabolism;Metabolism	Global and overview maps;Xenobiotics biodegradation and metabolism;Metabolism of cofactors and vitamins	ko01100//Metabolic pathways;ko00980//Metabolism of xenobiotics by cytochrome P450;ko00830//Retinol metabolism	K07420;K07420;K07420	GO:0005737//cytoplasm;GO:0005783//endoplasmic reticulum;GO:0016020//membrane;GO:0016021//integral component of membrane;GO:0043231//intracellular membrane-bounded organelle	GO:0004497//monooxygenase activity;GO:0004796//thromboxane-A synthase activity;GO:0005506//iron ion binding;GO:0008392//arachidonic acid epoxygenase activity;GO:0008395//steroid hydroxylase activity;GO:0016491//oxidoreductase activity;GO:0016705//oxidoreductase activity, acting on paired donors, with incorporation or reduction of molecular oxygen;GO:0016712//oxidoreductase activity, acting on pai…	GO:0006082//organic acid metabolic process;GO:0006690//icosanoid metabolic process;GO:0006693//prostaglandin metabolic process;GO:0006805//xenobiotic metabolic process;GO:0019373//epoxygenase P450 pathway;GO:0042573//retinoic acid metabolic process;GO:0042738//exogenous drug catabolic process;GO:0055114//oxidation-reduction process	--
ENSSSCG00025010452	465.479	539.211	460.061	774.791	741.497	637.771	488.25	718.02	0.556403	0.00906573	0.158197	SLC4A7	XP_020927126.1 sodium bicarbonate cotransporter 3 isoform X6 [Sus scrofa]	-	-	-	-	GO:0016020//membrane;GO:0016021//integral component of membrane	GO:0005452//inorganic anion exchanger activity;GO:0008509//anion transmembrane transporter activity	GO:0006820//anion transport;GO:0055085//transmembrane transport	--
ENSSSCG00025013532	1160.59	1219.85	1231	1808.33	1814.83	1684.5	1203.81	1769.22	0.555503	0.000290057	0.0429671	FNDC3A	XP_020920984.1 fibronectin type-III domain-containing protein 3A isoform X1 [Sus scrofa]	-	-	-	-	GO:0001669//acrosomal vesicle;GO:0005794//Golgi apparatus;GO:0005829//cytosol;GO:0012506//vesicle membrane;GO:0016020//membrane;GO:0016021//integral component of membrane;GO:0031410//cytoplasmic vesicle	GO:0005515//protein binding	GO:0007286//spermatid development;GO:0009566//fertilization;GO:0060009//Sertoli cell development;GO:0098609//cell-cell adhesion	--
ENSSSCG00025006132	984.635	1014.85	1143.67	1503	1539.54	1564.44	1047.72	1535.66	0.551607	0.00071454	0.057196	LOC100152428	XP_005670351.3 multidrug resistance-associated protein 1 isoform X1 [Sus scrofa]	Environmental Information Processing	Membrane transport	ko02010//ABC transporters	K05670	GO:0016021//integral component of membrane	GO:0005524//ATP binding;GO:0016887//ATPase activity;GO:0042626//ATPase activity, coupled to transmembrane movement of substances	GO:0055085//transmembrane transport	--
ENSSSCG00025007363	1205.56	1207.38	1224	1827.92	1825.87	1670.65	1212.31	1774.81	0.549903	0.000427303	0.0497096	ARID3A	XP_005661421.1 AT-rich interactive domain-containing protein 3A [Sus scrofa]	-	-	-	-	-	GO:0003677//DNA binding	-	ARID
ENSSSCG00025045022	172.246	179.954	129.079	217.443	227.727	258.761	160.426	234.644	0.548564	0.0210442	0.231539	HAL	XP_001925096.2 histidine ammonia-lyase [Sus scrofa]	Metabolism;Metabolism	Global and overview maps;Amino acid metabolism	ko01100//Metabolic pathways;ko00340//Histidine metabolism	K01745;K01745	GO:0005737//cytoplasm	GO:0003824//catalytic activity;GO:0004397//histidine ammonia-lyase activity;GO:0016829//lyase activity;GO:0016841//ammonia-lyase activity	GO:0006547//histidine metabolic process;GO:0006548//histidine catabolic process;GO:0019556//histidine catabolic process to glutamate and formamide;GO:0019557//histidine catabolic process to glutamate and formate	--
ENSSSCG00025067269	309.503	262.153	270.756	402.088	440.159	387.489	280.804	409.912	0.545752	0.00381395	0.110829	RIG-I	ABV26717.1 DEAD/H (Asp-Glu-Ala-Asp/His) box polypeptide [Sus scrofa]	Human Diseases;Human Diseases;Human Diseases;Human Diseases;Human Diseases;Human Diseases;Environmental Information Processing;Organismal Systems;Organismal Systems	Infectious disease: viral;Infectious disease: viral;Infectious disease: viral;Infectious disease: viral;Infectious disease: viral;Infectious disease: viral;Signal transduction;Immune system;Immune system	ko05169//Epstein-Barr virus infection;ko05168//Herpes simplex virus 1 infection;ko05161//Hepatitis B;ko05164//Influenza A;ko05160//Hepatitis C;ko05162//Measles;ko04064//NF-kappa B signaling pathway;ko04622//RIG-I-like receptor signaling pathway;ko04623//Cytosolic DNA-sensing pathway	K12646;K12646;K12646;K12646;K12646;K12646;K12646;K12646;K12646	-	GO:0003676//nucleic acid binding;GO:0005524//ATP binding	-	--
ENSSSCG00025009245	896.621	853.692	936.775	1312.55	1393.93	1204.04	895.696	1303.51	0.541317	0.00244869	0.0955887	ARG2	XP_001928714.1 arginase-2, mitochondrial isoform X1 [Sus scrofa]	Metabolism;Metabolism;Human Diseases;Metabolism;Metabolism	Global and overview maps;Global and overview maps;Infectious disease: parasitic;Amino acid metabolism;Amino acid metabolism	ko01100//Metabolic pathways;ko01230//Biosynthesis of amino acids;ko05146//Amoebiasis;ko00330//Arginine and proline metabolism;ko00220//Arginine biosynthesis	K01476;K01476;K01476;K01476;K01476	GO:0005737//cytoplasm;GO:0005739//mitochondrion	GO:0004053//arginase activity;GO:0016787//hydrolase activity;GO:0016813//hydrolase activity, acting on carbon-nitrogen (but not peptide) bonds, in linear amidines;GO:0030145//manganese ion binding;GO:0046872//metal ion binding	GO:0000050//urea cycle;GO:0001657//ureteric bud development;GO:0002829//negative regulation of type 2 immune response;GO:0006525//arginine metabolic process;GO:0006941//striated muscle contraction;GO:0019547//arginine catabolic process to ornithine;GO:0032720//negative regulation of tumor necrosis factor production;GO:0050706//regulation of interleukin-1 beta secretion;GO:0071641//negative regula…	--
ENSSSCG00025077137	2319.94	2460.26	2084.61	3858.49	3453.72	2667.04	2288.27	3326.42	0.539714	0.0472376	0.343171	ICAM1	Sus scrofa intercellular adhesion molecule 1 (ICAM1), mRNA. [Source:RefSeq mRNA;Acc:NM_213816]	Human Diseases;Human Diseases;Human Diseases;Human Diseases;Human Diseases;Environmental Information Processing;Human Diseases;Organismal Systems;Environmental Information Processing;Organismal Systems;Environmental Information Processing;Human Diseases;Human Diseases;Human Diseases;Human Diseases;Human Diseases	Infectious disease: viral;Infectious disease: viral;Infectious disease: viral;Infectious disease: viral;Cardiovascular disease;Signal transduction;Endocrine and metabolic disease;Immune system;Signal transduction;Immune system;Signaling molecules and interaction;Immune disease;Cardiovascular disease;Infectious disease: parasitic;Infectious disease: parasitic;Infectious disease: bacterial	ko05166//Human T-cell leukemia virus 1 infection;ko05169//Epstein-Barr virus infection;ko05167//Kaposi sarcoma-associated herpesvirus infection;ko05164//Influenza A;ko05418//Fluid shear stress and atherosclerosis;ko04668//TNF signaling pathway;ko04933//AGE-RAGE signaling pathway in diabetic complications;ko04670//Leukocyte transendothelial migration;ko04064//NF-kappa B signaling pathway;ko04650//…	K06490;K06490;K06490;K06490;K06490;K06490;K06490;K06490;K06490;K06490;K06490;K06490;K06490;K06490;K06490;K06490	GO:0001772//immunological synapse;GO:0005615//extracellular space;GO:0005623//cell;GO:0005887//integral component of plasma membrane;GO:0009897//external side of plasma membrane;GO:0016020//membrane;GO:0016021//integral component of membrane;GO:0045121//membrane raft;GO:0070062//extracellular exosome	GO:0005178//integrin binding	GO:0002291//T cell activation via T cell receptor contact with antigen bound to MHC molecule on antigen presenting cell;GO:0002457//T cell antigen processing and presentation;GO:0002693//positive regulation of cellular extravasation;GO:0007155//cell adhesion;GO:0007159//leukocyte cell-cell adhesion;GO:0022614//membrane to membrane docking;GO:0033627//cell adhesion mediated by integrin;GO:0044406/…	--
ENSSSCG00025008850	6301.46	6961.39	5528.02	9973.88	9868.13	7449.4	6263.62	9097.14	0.538415	0.037253	0.301795	GRX1	Glutaredoxin-1 [Source:UniProtKB/Swiss-Prot;Acc:P12309]	-	-	-	-	GO:0005623//cell;GO:0005737//cytoplasm	GO:0009055//electron carrier activity;GO:0015035//protein disulfide oxidoreductase activity	GO:0022900//electron transport chain;GO:0045454//cell redox homeostasis;GO:0055114//oxidation-reduction process	--
ENSSSCG00025021662	917.724	951.789	982.534	1439.63	1375.07	1303.07	950.682	1372.59	0.529868	0.000641343	0.0557411	PALLD	XP_020928968.1 palladin isoform X1 [Sus scrofa]	-	-	-	-	-	-	-	--
ENSSSCG00025021295	436.337	446.715	504.886	643.615	685.319	673.453	462.646	667.463	0.528779	0.00115061	0.0717075	TIMP3	XP_006170396.1 metalloproteinase inhibitor 3 [Tupaia chinensis]	Human Diseases;Human Diseases	Cancer: overview;Cancer: overview	ko05205//Proteoglycans in cancer;ko05206//MicroRNAs in cancer	K16866;K16866	-	GO:0005515//protein binding;GO:0008191//metalloendopeptidase inhibitor activity	-	--
ENSSSCG00025052164	158.316	175.037	189.728	261.531	238.795	250.729	174.36	250.352	0.521886	0.00246411	0.0955887	BCL3	NP_001302645.1 B-cell lymphoma 3 protein [Sus scrofa]	Organismal Systems;Environmental Information Processing	Immune system;Signal transduction	ko04625//C-type lectin receptor signaling pathway;ko04668//TNF signaling pathway	K09258;K09258	-	GO:0005515//protein binding	-	--
ENSSSCG00025013553	1359.98	1253.39	1068.16	1900.11	1833.68	1543.07	1227.18	1758.95	0.519372	0.018634	0.218621	ZFP36L1	XP_020141297.1 mRNA decay activator protein ZFP36L1 isoform X1 [Microcebus murinus]	Cellular Processes	Cell growth and death	ko04218//Cellular senescence	K18753	GO:0000932//cytoplasmic mRNA processing body;GO:0005634//nucleus;GO:0005737//cytoplasm;GO:1990904//ribonucleoprotein complex	GO:0003729//mRNA binding;GO:0035925//mRNA 3'-UTR AU-rich region binding;GO:0046872//metal ion binding;GO:0071889//14-3-3 protein binding	GO:0000165//MAPK cascade;GO:0000288//nuclear-transcribed mRNA catabolic process, deadenylation-dependent decay;GO:0001570//vasculogenesis;GO:0003342//proepicardium development;GO:0006417//regulation of translation;GO:0006915//apoptotic process;GO:0007507//heart development;GO:0008283//cell proliferation;GO:0009611//response to wounding;GO:0010468//regulation of gene expression;GO:0010837//regulat…	zf-CCCH
ENSSSCG00025064494	657.207	626.079	609.931	963.421	974.502	771.507	631.072	903.143	0.51715	0.0156009	0.200756	ATF3	XP_003482797.4 cyclic AMP-dependent transcription factor ATF-3 isoform X1 [Sus scrofa]	-	-	-	-	GO:0005634//nucleus;GO:0005654//nucleoplasm;GO:0005730//nucleolus;GO:1990622//CHOP-ATF3 complex	GO:0000976//transcription regulatory region sequence-specific DNA binding;GO:0000977//RNA polymerase II regulatory region sequence-specific DNA binding;GO:0000978//RNA polymerase II core promoter proximal region sequence-specific DNA binding;GO:0000981//RNA polymerase II transcription factor activity, sequence-specific DNA binding;GO:0001227//transcriptional repressor activity, RNA polymerase II …	GO:0000122//negative regulation of transcription from RNA polymerase II promoter;GO:0006094//gluconeogenesis;GO:0006355//regulation of transcription, DNA-templated;GO:0006357//regulation of transcription from RNA polymerase II promoter;GO:0010628//positive regulation of gene expression;GO:0030968//endoplasmic reticulum unfolded protein response;GO:0034198//cellular response to amino acid starvati…	--
ENSSSCG00025025024	461.309	597.825	605.85	721.654	737.374	923.503	554.995	794.177	0.516986	0.0403614	0.315263	AKR1C3	XP_005668287.1 aldo-keto reductase family 1 member C1 isoform X1 [Sus scrofa]	Metabolism;Metabolism;Organismal Systems;Metabolism;Metabolism	Global and overview maps;Lipid metabolism;Endocrine system;Lipid metabolism;Metabolism of cofactors and vitamins	ko01100//Metabolic pathways;ko00590//Arachidonic acid metabolism;ko04913//Ovarian steroidogenesis;ko00140//Steroid hormone biosynthesis;ko00790//Folate biosynthesis	K04119;K04119;K04119;K04119;K04119	GO:0005829//cytosol	GO:0004032//alditol:NADP+ 1-oxidoreductase activity;GO:0008106//alcohol dehydrogenase (NADP+) activity;GO:0016229//steroid dehydrogenase activity;GO:0016491//oxidoreductase activity;GO:0032052//bile acid binding;GO:0047023//androsterone dehydrogenase activity;GO:0047086//ketosteroid monooxygenase activity	GO:0006693//prostaglandin metabolic process;GO:0008202//steroid metabolic process;GO:0008207//C21-steroid hormone metabolic process;GO:0042448//progesterone metabolic process;GO:0044597//daunorubicin metabolic process;GO:0044598//doxorubicin metabolic process;GO:0055114//oxidation-reduction process	--
ENSSSCG00025006864	300.669	338.083	290.904	425.647	427.748	474.484	309.886	442.626	0.514354	0.00347549	0.106902	FA2H	XP_003126916.3 LOW QUALITY PROTEIN: fatty acid 2-hydroxylase [Sus scrofa]	-	-	-	-	GO:0005783//endoplasmic reticulum;GO:0005789//endoplasmic reticulum membrane;GO:0016020//membrane;GO:0016021//integral component of membrane	GO:0005506//iron ion binding;GO:0016491//oxidoreductase activity;GO:0020037//heme binding;GO:0046872//metal ion binding;GO:0080132//fatty acid alpha-hydroxylase activity	GO:0006629//lipid metabolic process;GO:0006631//fatty acid metabolic process;GO:0006633//fatty acid biosynthetic process;GO:0008610//lipid biosynthetic process;GO:0055114//oxidation-reduction process	--
ENSSSCG00025063515	665.815	694.767	741.702	1043.87	1038.37	917.063	700.761	999.768	0.512671	0.00310969	0.10267	SDCBP2	NP_001231792.1 syntenin-2 [Sus scrofa]	-	-	-	-	-	GO:0005515//protein binding	-	--
ENSSSCG00025058549	210.645	226.376	236.095	340.009	310.134	309.921	224.372	320.021	0.512273	0.00154105	0.0819858	C1QTNF1	XP_020922172.1 complement C1q tumor necrosis factor-related protein 1 [Sus scrofa]	-	-	-	-	-	GO:0005515//protein binding	-	--
ENSSSCG00025076000	298.875	231.844	241.573	336.152	361.016	402.542	257.431	366.57	0.509905	0.0186291	0.218621	TRAF3IP2	XP_001924822.2 adapter protein CIKS isoform X1 [Sus scrofa]	Cellular Processes;Organismal Systems	Cell growth and death;Immune system	ko04218//Cellular senescence;ko04657//IL-17 signaling pathway	K21124;K21124	-	GO:0005102//receptor binding	GO:0001783//B cell apoptotic process;GO:0002230//positive regulation of defense response to virus by host;GO:0006959//humoral immune response;GO:0043123//positive regulation of I-kappaB kinase/NF-kappaB signaling;GO:0048305//immunoglobulin secretion	--
ENSSSCG00025060935	1187.33	1006.64	1171.1	1688.82	1599.59	1498.44	1121.69	1595.62	0.50844	0.00401602	0.111426	CTSC	XP_003129789.1 dipeptidyl peptidase 1 isoform X1 [Sus scrofa]	Cellular Processes;Cellular Processes	Transport and catabolism;Cell growth and death	ko04142//Lysosome;ko04210//Apoptosis	K01275;K01275	-	GO:0008234//cysteine-type peptidase activity	GO:0006508//proteolysis	--
ENSSSCG00025039807	1040.12	862.256	958.259	1331.08	1256.13	1477.35	953.545	1354.85	0.506765	0.00837114	0.151992	SLC29A1	XP_003128473.4 equilibrative nucleoside transporter 1 isoform X5 [Sus scrofa]	Human Diseases	Substance dependence	ko05034//Alcoholism	K15014	GO:0005887//integral component of plasma membrane;GO:0016020//membrane;GO:0016021//integral component of membrane	GO:0005337//nucleoside transmembrane transporter activity	GO:0015858//nucleoside transport;GO:1901642//nucleoside transmembrane transport	--
ENSSSCG00025003981	230.205	228.958	176.278	297.708	317.609	285.808	211.814	300.375	0.503968	0.0115319	0.171407	TTL	Tubulin--tyrosine ligase [Source:UniProtKB/Swiss-Prot;Acc:P38160]	-	-	-	-	-	GO:0000166//nucleotide binding;GO:0004835//tubulin-tyrosine ligase activity;GO:0005524//ATP binding;GO:0016874//ligase activity	GO:0006464//cellular protein modification process	--
ENSSSCG00025064550	696.453	688.317	667.401	944.299	1075.18	888.016	684.057	969.165	0.502626	0.00707593	0.144799	NAV2	XP_020940960.1 neuron navigator 2 isoform X1 [Sus scrofa]	-	-	-	-	-	GO:0005515//protein binding;GO:0005524//ATP binding	GO:0022008//neurogenesis	--
ENSSSCG00025031095	148.833	144.936	152.729	186.085	205.656	240.842	148.833	210.861	0.502599	0.0185493	0.218621	FGR	XP_020951303.1 tyrosine-protein kinase Fgr isoform X1 [Sus scrofa]	Organismal Systems	Immune system	ko04062//Chemokine signaling pathway	K08891	GO:0005856//cytoskeleton;GO:0005886//plasma membrane;GO:0015629//actin cytoskeleton;GO:0016235//aggresome;GO:0031234//extrinsic component of cytoplasmic side of plasma membrane;GO:0032587//ruffle membrane	GO:0000166//nucleotide binding;GO:0001784//phosphotyrosine binding;GO:0004672//protein kinase activity;GO:0004713//protein tyrosine kinase activity;GO:0004715//non-membrane spanning protein tyrosine kinase activity;GO:0005102//receptor binding;GO:0005515//protein binding;GO:0005524//ATP binding;GO:0016301//kinase activity;GO:0016740//transferase activity;GO:0019901//protein kinase binding;GO:0034…	GO:0006468//protein phosphorylation;GO:0007169//transmembrane receptor protein tyrosine kinase signaling pathway;GO:0007229//integrin-mediated signaling pathway;GO:0008360//regulation of cell shape;GO:0014068//positive regulation of phosphatidylinositol 3-kinase signaling;GO:0016310//phosphorylation;GO:0018108//peptidyl-tyrosine phosphorylation;GO:0030154//cell differentiation;GO:0030282//bone mi…	--
ENSSSCG00025048708	239.167	167.325	197.337	311.878	294.617	245.816	201.276	284.104	0.497238	0.0448697	0.336887	ENTPD7	XP_003359370.2 ectonucleoside triphosphate diphosphohydrolase 7 [Sus scrofa]	-	-	-	-	GO:0016020//membrane;GO:0016021//integral component of membrane	GO:0000166//nucleotide binding;GO:0005524//ATP binding;GO:0016787//hydrolase activity	-	--
ENSSSCG00025016137	472.73	504.918	528.283	682.884	685.906	748.436	501.977	705.742	0.49152	0.00159546	0.0821943	MGST1	Microsomal glutathione S-transferase 1 [Source:UniProtKB/Swiss-Prot;Acc:P79382]	Metabolism;Human Diseases;Human Diseases;Human Diseases;Organismal Systems;Human Diseases;Metabolism;Metabolism;Human Diseases;Metabolism;Metabolism	Global and overview maps;Cancer: overview;Cancer: specific types;Cardiovascular disease;Aging;Drug resistance: antineoplastic;Xenobiotics biodegradation and metabolism;Metabolism of other amino acids;Cancer: overview;Xenobiotics biodegradation and metabolism;Xenobiotics biodegradation and metabolism	ko01100//Metabolic pathways;ko05200//Pathways in cancer;ko05225//Hepatocellular carcinoma;ko05418//Fluid shear stress and atherosclerosis;ko04212//Longevity regulating pathway - worm;ko01524//Platinum drug resistance;ko00983//Drug metabolism - other enzymes;ko00480//Glutathione metabolism;ko05204//Chemical carcinogenesis - DNA adducts;ko00980//Metabolism of xenobiotics by cytochrome P450;ko00982/…	K00799;K00799;K00799;K00799;K00799;K00799;K00799;K00799;K00799;K00799;K00799	GO:0005739//mitochondrion;GO:0005741//mitochondrial outer membrane;GO:0005783//endoplasmic reticulum;GO:0005789//endoplasmic reticulum membrane;GO:0016020//membrane;GO:0016021//integral component of membrane;GO:0043231//intracellular membrane-bounded organelle	GO:0004364//glutathione transferase activity;GO:0004602//glutathione peroxidase activity;GO:0016740//transferase activity	GO:0006749//glutathione metabolic process;GO:0055114//oxidation-reduction process;GO:0071449//cellular response to lipid hydroperoxide;GO:0098869//cellular oxidant detoxification	--
ENSSSCG00025049170	376.393	470.177	354.298	606.818	584.533	495.845	400.289	562.398	0.490549	0.0298819	0.278919	TMCC3	XP_020948411.1 transmembrane and coiled-coil domains protein 3 isoform X1 [Sus scrofa]	-	-	-	-	-	-	-	--
ENSSSCG00025059019	365.669	335.425	285.061	537.582	410.616	432.704	328.718	460.301	0.485725	0.0449827	0.336887	ABCG1	XP_020926680.1 ATP-binding cassette sub-family G member 1 [Sus scrofa]	Environmental Information Processing	Membrane transport	ko02010//ABC transporters	K05679	GO:0016020//membrane;GO:0016021//integral component of membrane	GO:0005524//ATP binding;GO:0016887//ATPase activity	GO:0055085//transmembrane transport	--
ENSSSCG00025051511	4656.99	4448.02	4779.37	6080.17	6204.97	7156.07	4628.12	6480.4	0.485656	0.00632503	0.136599	BZW2	XP_019783730.1 PREDICTED: basic leucine zipper and W2 domain-containing protein 2 isoform X1 [Tursiops truncatus]	-	-	-	-	-	GO:0005515//protein binding	-	--
ENSSSCG00025002179	293.521	265.399	246.912	378.257	409.119	337.997	268.611	375.124	0.481852	0.0124364	0.177881	CLIC2	chloride intracellular channel 2 [Source:NCBI gene;Acc:100516055]	-	-	-	-	GO:0005634//nucleus;GO:0005737//cytoplasm;GO:0016020//membrane;GO:0034707//chloride channel complex	GO:0004602//glutathione peroxidase activity;GO:0005244//voltage-gated ion channel activity;GO:0005254//chloride channel activity;GO:0005515//protein binding	GO:0006811//ion transport;GO:0006821//chloride transport;GO:0010880//regulation of release of sequestered calcium ion into cytosol by sarcoplasmic reticulum;GO:0034765//regulation of ion transmembrane transport;GO:0051099//positive regulation of binding;GO:0060315//negative regulation of ryanodine-sensitive calcium-release channel activity;GO:0098869//cellular oxidant detoxification;GO:1902476//c…	--
ENSSSCG00025053856	256.08	223.077	256.479	330.282	322.312	373.638	245.212	342.077	0.480292	0.00754367	0.146288	PXYLP1	XP_013837547.1 2-phosphoxylose phosphatase 1 isoform X2 [Sus scrofa]	-	-	-	-	GO:0005794//Golgi apparatus	GO:0016791//phosphatase activity	GO:0006024//glycosaminoglycan biosynthetic process;GO:0010909//positive regulation of heparan sulfate proteoglycan biosynthetic process;GO:0016311//dephosphorylation;GO:0050650//chondroitin sulfate proteoglycan biosynthetic process	--
ENSSSCG00025033022	225.158	262.448	259.253	341.433	359.389	338.456	248.953	346.426	0.476673	0.0020103	0.0904116	LGP2	XP_005668871.1 probable ATP-dependent RNA helicase DHX58 isoform X1 [Sus scrofa]	Organismal Systems	Immune system	ko04622//RIG-I-like receptor signaling pathway	K12649	-	GO:0003677//DNA binding;GO:0005524//ATP binding;GO:0016787//hydrolase activity	-	--
ENSSSCG00025019792	1777.8	1838.24	1933.96	2629.92	2380.11	2695.97	1850	2568.67	0.473495	0.00250435	0.0962576	GYS1	NP_001182437.1 glycogen [starch] synthase, muscle [Sus scrofa]	Metabolism;Environmental Information Processing;Organismal Systems;Environmental Information Processing;Human Diseases;Organismal Systems;Metabolism	Global and overview maps;Signal transduction;Endocrine system;Signal transduction;Endocrine and metabolic disease;Endocrine system;Carbohydrate metabolism	ko01100//Metabolic pathways;ko04151//PI3K-Akt signaling pathway;ko04910//Insulin signaling pathway;ko04152//AMPK signaling pathway;ko04931//Insulin resistance;ko04922//Glucagon signaling pathway;ko00500//Starch and sucrose metabolism	K00693;K00693;K00693;K00693;K00693;K00693;K00693	-	GO:0004373//glycogen (starch) synthase activity;GO:0016740//transferase activity;GO:0016757//transferase activity, transferring glycosyl groups	GO:0005978//glycogen biosynthetic process	--
ENSSSCG00025001679	403.293	403.772	430.493	622.068	544.804	549.946	412.519	572.273	0.472242	0.00382206	0.110829	CCN2	Sus scrofa cellular communication network factor 2 (CCN2), mRNA. [Source:RefSeq mRNA;Acc:NM_213833]	Environmental Information Processing;Environmental Information Processing	Signal transduction;Signal transduction	ko04371//Apelin signaling pathway;ko04390//Hippo signaling pathway	K06827;K06827	GO:0005576//extracellular region;GO:0031012//extracellular matrix	GO:0005178//integrin binding;GO:0005515//protein binding;GO:0005520//insulin-like growth factor binding;GO:0008022//protein C-terminus binding;GO:0008201//heparin binding	GO:0001502//cartilage condensation;GO:0001503//ossification;GO:0001525//angiogenesis;GO:0001894//tissue homeostasis;GO:0007155//cell adhesion;GO:0007160//cell-matrix adhesion;GO:0007165//signal transduction;GO:0007229//integrin-mediated signaling pathway;GO:0008543//fibroblast growth factor receptor signaling pathway;GO:0010629//negative regulation of gene expression;GO:0016477//cell migration;GO…	--
ENSSSCG00025001563	625.875	522.493	600.268	833.414	827.174	761.436	582.879	807.342	0.469983	0.00438725	0.114979	ERO1B	XP_013837080.2 ERO1-like protein beta [Sus scrofa]	Genetic Information Processing	Folding, sorting and degradation	ko04141//Protein processing in endoplasmic reticulum	K10976	GO:0005783//endoplasmic reticulum	GO:0003756//protein disulfide isomerase activity;GO:0016671//oxidoreductase activity, acting on a sulfur group of donors, disulfide as acceptor	GO:0055114//oxidation-reduction process	--
ENSSSCG00025008497	250.671	188.613	244.632	302.898	333.929	309.996	227.972	315.608	0.469275	0.0160434	0.20405	MPZL2	NP_001231750.1 myelin protein zero-like protein 2 precursor [Sus scrofa]	-	-	-	-	GO:0016020//membrane;GO:0016021//integral component of membrane	-	GO:0098609//cell-cell adhesion	--
ENSSSCG00025065581	1386.02	1304.42	1466.99	1949.71	1748.11	2040.9	1385.81	1912.91	0.465034	0.0058619	0.131633	TNFAIP3	XP_005659239.1 tumor necrosis factor alpha-induced protein 3 isoform X1 [Sus scrofa]	Human Diseases;Organismal Systems;Human Diseases;Cellular Processes;Environmental Information Processing;Organismal Systems;Environmental Information Processing	Infectious disease: viral;Immune system;Infectious disease: viral;Cell growth and death;Signal transduction;Immune system;Signal transduction	ko05169//Epstein-Barr virus infection;ko04621//NOD-like receptor signaling pathway;ko05162//Measles;ko04217//Necroptosis;ko04668//TNF signaling pathway;ko04657//IL-17 signaling pathway;ko04064//NF-kappa B signaling pathway	K11859;K11859;K11859;K11859;K11859;K11859;K11859	GO:0005634//nucleus;GO:0005737//cytoplasm;GO:0043231//intracellular membrane-bounded organelle	GO:0002020//protease binding;GO:0003677//DNA binding;GO:0004842//ubiquitin-protein transferase activity;GO:0004843//thiol-dependent ubiquitin-specific protease activity;GO:0008270//zinc ion binding;GO:0019900//kinase binding;GO:0036459//thiol-dependent ubiquitinyl hydrolase activity;GO:0042802//identical protein binding;GO:0043130//ubiquitin binding;GO:0043621//protein self-association;GO:0070530…	GO:0001922//B-1 B cell homeostasis;GO:0002237//response to molecule of bacterial origin;GO:0002634//regulation of germinal center formation;GO:0002677//negative regulation of chronic inflammatory response;GO:0007010//cytoskeleton organization;GO:0016477//cell migration;GO:0016567//protein ubiquitination;GO:0016579//protein deubiquitination;GO:0030177//positive regulation of Wnt signaling pathway;…	--
ENSSSCG00025077016	410.848	468.215	412.62	561.089	600.375	620.917	430.561	594.127	0.464555	0.00314463	0.10267	FAM3D"	XP_013837275.1 protein FAM3D isoform X1 [Sus scrofa]	-	-	-	-	-	-	GO:0070093//negative regulation of glucagon secretion	--
ENSSSCG00025056295	4839.01	4717.48	4801.19	6324.62	6379.05	7030.22	4785.89	6577.96	0.458853	0.00145149	0.0800812	ALDOC	aldolase, fructose-bisphosphate C [Source:NCBI gene;Acc:100512013]	Metabolism;Metabolism;Environmental Information Processing;Metabolism;Metabolism;Metabolism;Metabolism	Global and overview maps;Global and overview maps;Signal transduction;Global and overview maps;Carbohydrate metabolism;Carbohydrate metabolism;Carbohydrate metabolism	ko01100//Metabolic pathways;ko01200//Carbon metabolism;ko04066//HIF-1 signaling pathway;ko01230//Biosynthesis of amino acids;ko00010//Glycolysis / Gluconeogenesis;ko00051//Fructose and mannose metabolism;ko00030//Pentose phosphate pathway	K01623;K01623;K01623;K01623;K01623;K01623;K01623	-	GO:0003824//catalytic activity;GO:0004332//fructose-bisphosphate aldolase activity;GO:0016829//lyase activity	GO:0006096//glycolytic process	--
ENSSSCG00025036869	121.361	107.519	135.204	179.839	151.857	165.848	121.361	165.848	0.450558	0.0173202	0.211355	LOC103260893	XP_008056742.1 nmrA-like family domain-containing protein 1 [Carlito syrichta]	-	-	-	-	-	-	-	--
ENSSSCG00025017691	306.352	319.108	308.442	432.711	402.424	437.466	311.301	424.2	0.446437	0.000637419	0.0557411	OTUB2	XP_001925403.1 ubiquitin thioesterase OTUB2 [Sus scrofa]	-	-	-	-	GO:0005634//nucleus	GO:0004843//thiol-dependent ubiquitin-specific protease activity;GO:0016787//hydrolase activity;GO:0019784//NEDD8-specific protease activity;GO:0043130//ubiquitin binding	GO:0016579//protein deubiquitination;GO:0035871//protein K11-linked deubiquitination;GO:0070536//protein K63-linked deubiquitination;GO:0071108//protein K48-linked deubiquitination	--
ENSSSCG00025052770	2007.57	2041.38	2219.23	2788.7	2731.65	3004.32	2089.39	2841.56	0.443596	0.0020719	0.0908983	NAMPT	Nicotinamide phosphoribosyltransferase [Source:UniProtKB/Swiss-Prot;Acc:Q52I78]	Metabolism;Organismal Systems;Metabolism	Global and overview maps;Immune system;Metabolism of cofactors and vitamins	ko01100//Metabolic pathways;ko04621//NOD-like receptor signaling pathway;ko00760//Nicotinate and nicotinamide metabolism	K03462;K03462;K03462	GO:0005576//extracellular region;GO:0005615//extracellular space;GO:0005634//nucleus;GO:0005737//cytoplasm;GO:0016607//nuclear speck;GO:0030054//cell junction	GO:0003824//catalytic activity;GO:0004514//nicotinate-nucleotide diphosphorylase (carboxylating) activity;GO:0005125//cytokine activity;GO:0016740//transferase activity;GO:0016757//transferase activity, transferring glycosyl groups;GO:0042802//identical protein binding;GO:0047280//nicotinamide phosphoribosyltransferase activity	GO:0007165//signal transduction;GO:0007623//circadian rhythm;GO:0009435//NAD biosynthetic process;GO:0019363//pyridine nucleotide biosynthetic process;GO:0032922//circadian regulation of gene expression;GO:0045944//positive regulation of transcription from RNA polymerase II promoter;GO:0048511//rhythmic process;GO:0051770//positive regulation of nitric-oxide synthase biosynthetic process	--
ENSSSCG00025044400	141.544	155.911	137.04	189.975	196.654	201.346	144.831	195.992	0.436417	0.00147311	0.0803305	QSOX1	XP_013845109.2 sulfhydryl oxidase 1 [Sus scrofa]	-	-	-	-	GO:0000139//Golgi membrane;GO:0005615//extracellular space;GO:0005623//cell;GO:0005794//Golgi apparatus;GO:0016020//membrane;GO:0016021//integral component of membrane;GO:0030173//integral component of Golgi membrane;GO:0043231//intracellular membrane-bounded organelle;GO:0045171//intercellular bridge;GO:0070062//extracellular exosome	GO:0003756//protein disulfide isomerase activity;GO:0016491//oxidoreductase activity;GO:0016971//flavin-linked sulfhydryl oxidase activity;GO:0016972//thiol oxidase activity;GO:0071949//FAD binding	GO:0006457//protein folding;GO:0016242//negative regulation of macroautophagy;GO:0045454//cell redox homeostasis;GO:0055114//oxidation-reduction process;GO:0085029//extracellular matrix assembly	--
ENSSSCG00025046502	516.56	456.211	574.17	666.91	655.024	764.708	515.647	695.547	0.431765	0.0208821	0.230716	ARHGAP10	XP_020956318.1 rho GTPase-activating protein 10 isoform X1 [Sus scrofa]	Human Diseases	Infectious disease: bacterial	ko05100//Bacterial invasion of epithelial cells	K13736	GO:0005829//cytosol	GO:0005096//GTPase activator activity;GO:0005515//protein binding	GO:0007010//cytoskeleton organization;GO:0007165//signal transduction;GO:0043066//negative regulation of apoptotic process;GO:0043547//positive regulation of GTPase activity	--
ENSSSCG00025048302	945.549	902.95	916.604	1246.06	1154.03	1315.04	921.701	1238.37	0.426078	0.0027987	0.0968996	STON1	XP_020943947.1 LOW QUALITY PROTEIN: stonin-1 [Sus scrofa]	-	-	-	-	-	-	GO:0006897//endocytosis;GO:0015031//protein transport;GO:0030100//regulation of endocytosis	--
ENSSSCG00025000939	207.183	223.732	190.635	250.188	272.53	312.25	207.183	278.323	0.425849	0.0256178	0.256924	ATP6V1C2	XP_020943501.1 V-type proton ATPase subunit C 2 isoform X1 [Sus scrofa]	Metabolism;Human Diseases;Environmental Information Processing;Metabolism;Cellular Processes;Human Diseases;Organismal Systems;Human Diseases;Human Diseases;Organismal Systems	Global and overview maps;Infectious disease: viral;Signal transduction;Energy metabolism;Transport and catabolism;Infectious disease: bacterial;Nervous system;Infectious disease: bacterial;Immune disease;Excretory system	ko01100//Metabolic pathways;ko05165//Human papillomavirus infection;ko04150//mTOR signaling pathway;ko00190//Oxidative phosphorylation;ko04145//Phagosome;ko05120//Epithelial cell signaling in Helicobacter pylori infection;ko04721//Synaptic vesicle cycle;ko05110//Vibrio cholerae infection;ko05323//Rheumatoid arthritis;ko04966//Collecting duct acid secretion	K02148;K02148;K02148;K02148;K02148;K02148;K02148;K02148;K02148;K02148	GO:0000221//vacuolar proton-transporting V-type ATPase, V1 domain;GO:0033180//proton-transporting V-type ATPase, V1 domain	GO:0008553//hydrogen-exporting ATPase activity, phosphorylative mechanism;GO:0015078//hydrogen ion transmembrane transporter activity;GO:0042802//identical protein binding;GO:0046961//proton-transporting ATPase activity, rotational mechanism	GO:0006811//ion transport;GO:0030177//positive regulation of Wnt signaling pathway;GO:1902600//hydrogen ion transmembrane transport	--
ENSSSCG00025061202	887.37	835.243	808.908	1124.14	1113.78	1157.96	843.84	1131.96	0.423779	0.000414426	0.0497096	IREB2	B3VKQ2.1 RecName: Full=Iron-responsive element-binding protein 2; Short=IRE-BP 2 [Sus scrofa]	-	ferroptosis	-	-	GO:0005737//cytoplasm	GO:0030350//iron-responsive element binding;GO:0030371//translation repressor activity	GO:0006879//cellular iron ion homeostasis;GO:0017148//negative regulation of translation	--
ENSSSCG00025054254	182.668	167.808	221.253	283.87	227.97	253.868	190.576	255.236	0.421463	0.0463715	0.341113	SPIDR	XP_020946295.1 DNA repair-scaffolding protein isoform X1 [Sus scrofa]	-	-	-	-	GO:0000228//nuclear chromosome;GO:0005654//nucleoplasm	-	GO:0000724//double-strand break repair via homologous recombination;GO:0006974//cellular response to DNA damage stimulus;GO:0010569//regulation of double-strand break repair via homologous recombination;GO:0031334//positive regulation of protein complex assembly;GO:0070202//regulation of establishment of protein localization to chromosome;GO:0071479//cellular response to ionizing radiation;GO:007…	--
ENSSSCG00025051216	1859.83	1856.67	1914.24	2398.04	2351.05	2786.08	1876.91	2511.72	0.420315	0.0103119	0.165908	ANKMY2	NP_001230330.1 ankyrin repeat and MYND domain-containing protein 2 [Sus scrofa]	-	-	-	-	-	GO:0005515//protein binding;GO:0019899//enzyme binding;GO:0046872//metal ion binding	-	--
ENSSSCG00025036644	134.839	148.386	157.399	210.415	203.772	175.081	146.875	196.423	0.419378	0.0173846	0.211457	KCTD15	XP_020949974.1 BTB/POZ domain-containing protein KCTD15 [Sus scrofa]	-	-	-	-	-	GO:0005515//protein binding;GO:0042802//identical protein binding	GO:0051260//protein homooligomerization	--
ENSSSCG00025046471	489.873	476.758	460.269	657.866	647.8	593.786	475.633	633.151	0.412701	0.00189958	0.0884222	ITPKC	XP_003127196.2 inositol-trisphosphate 3-kinase C [Sus scrofa]	Metabolism;Environmental Information Processing;Environmental Information Processing;Metabolism	Global and overview maps;Signal transduction;Signal transduction;Carbohydrate metabolism	ko01100//Metabolic pathways;ko04070//Phosphatidylinositol signaling system;ko04020//Calcium signaling pathway;ko00562//Inositol phosphate metabolism	K00911;K00911;K00911;K00911	GO:0016607//nuclear speck	GO:0008440//inositol-1,4,5-trisphosphate 3-kinase activity;GO:0016301//kinase activity;GO:0016740//transferase activity	GO:0016310//phosphorylation;GO:0032958//inositol phosphate biosynthetic process	--
ENSSSCG00025012101	140.136	137.16	130.209	154.777	190.838	196.521	135.835	180.712	0.411839	0.0285788	0.271623	RUNX1	XP_030888533.1 runt-related transcription factor 1 [Leptonychotes weddellii]	Human Diseases;Cellular Processes;Human Diseases;Human Diseases;Organismal Systems;Human Diseases	Cancer: overview;Cellular community - eukaryotes;Cancer: overview;Cancer: specific types;Immune system;Cancer: specific types	ko05200//Pathways in cancer;ko04530//Tight junction;ko05202//Transcriptional misregulation in cancer;ko05220//Chronic myeloid leukemia;ko04659//Th17 cell differentiation;ko05221//Acute myeloid leukemia	K08367;K08367;K08367;K08367;K08367;K08367	GO:0005634//nucleus	GO:0003677//DNA binding;GO:0003700//transcription factor activity, sequence-specific DNA binding;GO:0005524//ATP binding	GO:0006355//regulation of transcription, DNA-templated;GO:0045893//positive regulation of transcription, DNA-templated	Runt
ENSSSCG00025056399	432.678	451.497	508.504	650.983	569.41	631.902	464.226	617.432	0.411451	0.0103023	0.165908	UGCG	XP_001925302.2 ceramide glucosyltransferase isoform X1 [Sus scrofa]	Metabolism;Metabolism	Global and overview maps;Lipid metabolism	ko01100//Metabolic pathways;ko00600//Sphingolipid metabolism	K00720;K00720	GO:0000139//Golgi membrane;GO:0016020//membrane;GO:0016021//integral component of membrane	GO:0008120//ceramide glucosyltransferase activity;GO:0016740//transferase activity;GO:0016757//transferase activity, transferring glycosyl groups	GO:0006497//protein lipidation;GO:0006679//glucosylceramide biosynthetic process;GO:0009966//regulation of signal transduction;GO:0030154//cell differentiation;GO:0030216//keratinocyte differentiation;GO:0033210//leptin-mediated signaling pathway;GO:0048666//neuron development;GO:0061436//establishment of skin barrier;GO:0098856//intestinal lipid absorption;GO:1903575//cornified envelope assembly	--
ENSSSCG00025007123	104.384	99.4014	83.8287	123.981	123.744	134.795	95.8715	127.507	0.411399	0.0116598	0.172426	MSANTD2	XP_003357398.1 myb/SANT-like DNA-binding domain-containing protein 2 isoform X1 [Sus scrofa]	-	-	-	-	-	-	-	--
ENSSSCG00025041174	329.211	311.295	299.175	392.695	397.933	456.063	313.227	415.563	0.40786	0.00980414	0.163691	VWA5A	XP_020918704.1 von Willebrand factor A domain-containing protein 5A isoform X2 [Sus scrofa]	-	-	-	-	-	-	-	--
ENSSSCG00025077108	300.273	365.465	359.535	456.917	498.359	404.257	341.758	453.178	0.407102	0.0313465	0.284807	RAB3IL1	XP_020938581.1 guanine nucleotide exchange factor for Rab-3A isoform X1 [Sus scrofa]	-	-	-	-	-	GO:0005085//guanyl-nucleotide exchange factor activity	-	--
ENSSSCG00025073689	228.829	277.584	289.497	319.845	387.761	344.399	265.303	350.668	0.402466	0.0348141	0.295327	DAPP1	XP_007172963.1 dual adapter for phosphotyrosine and 3-phosphotyrosine and 3-phosphoinositide isoform X1 [Balaenoptera acutorostrata scammoni]	Organismal Systems	Immune system	ko04662//B cell receptor signaling pathway	K12229	GO:0005886//plasma membrane	GO:0005547//phosphatidylinositol-3,4,5-trisphosphate binding;GO:0043325//phosphatidylinositol-3,4-bisphosphate binding	-	--
ENSSSCG00025045852	668.507	663.755	681.736	947.522	837.588	876.803	671.333	887.304	0.402401	0.00269684	0.0968942	LIPG	Sus scrofa lipase G, endothelial type (LIPG), mRNA. [Source:RefSeq mRNA;Acc:NM_001243029]	Metabolism;Metabolism;Organismal Systems	Global and overview maps;Lipid metabolism;Digestive system	ko01100//Metabolic pathways;ko00561//Glycerolipid metabolism;ko04979//Cholesterol metabolism	K22284;K22284;K22284	GO:0005576//extracellular region;GO:0005615//extracellular space;GO:0005769//early endosome;GO:0005794//Golgi apparatus;GO:0009986//cell surface	GO:0004465//lipoprotein lipase activity;GO:0004620//phospholipase activity;GO:0005515//protein binding;GO:0008970//phosphatidylcholine 1-acylhydrolase activity;GO:0016298//lipase activity;GO:0046872//metal ion binding;GO:0052689//carboxylic ester hydrolase activity	GO:0006629//lipid metabolic process;GO:0010983//positive regulation of high-density lipoprotein particle clearance;GO:0016042//lipid catabolic process;GO:0032376//positive regulation of cholesterol transport;GO:0034375//high-density lipoprotein particle remodeling;GO:0042632//cholesterol homeostasis;GO:0043691//reverse cholesterol transport;GO:0050746//regulation of lipoprotein metabolic process;…	--
ENSSSCG00025066593	379.716	368.764	343.077	518.577	507.797	412.634	363.853	479.669	0.398686	0.0306605	0.281889	N4BP2	XP_020956776.1 LOW QUALITY PROTEIN: NEDD4-binding protein 2 [Sus scrofa]	-	-	-	-	-	GO:0005515//protein binding	-	--
ENSSSCG00025060275	65.2516	78.9873	60.3678	86.3393	97.1307	86.2531	68.2023	89.9077	0.398625	0.0308439	0.283277	ZNF292	XP_003121328.1 zinc finger protein 292 isoform X1 [Sus scrofa]	-	-	-	-	GO:0005634//nucleus	GO:0001228//transcriptional activator activity, RNA polymerase II transcription regulatory region sequence-specific binding;GO:0003676//nucleic acid binding;GO:0003677//DNA binding	GO:0006357//regulation of transcription from RNA polymerase II promoter;GO:0045944//positive regulation of transcription from RNA polymerase II promoter	zf-C2H2
ENSSSCG00025001516	295.711	310.254	281.749	401.955	412.243	347.34	295.905	387.179	0.387869	0.013747	0.187704	ENPP1	XP_020943592.1 ectonucleotide pyrophosphatase/phosphodiesterase family member 1 isoform X1 [Sus scrofa]	Metabolism;Metabolism;Metabolism;Metabolism;Metabolism;Metabolism;Metabolism	Global and overview maps;Nucleotide metabolism;Nucleotide metabolism;Metabolism of cofactors and vitamins;Carbohydrate metabolism;Metabolism of cofactors and vitamins;Metabolism of cofactors and vitamins	ko01100//Metabolic pathways;ko00230//Purine metabolism;ko00240//Pyrimidine metabolism;ko00760//Nicotinate and nicotinamide metabolism;ko00500//Starch and sucrose metabolism;ko00770//Pantothenate and CoA biosynthesis;ko00740//Riboflavin metabolism	K01513;K01513;K01513;K01513;K01513;K01513;K01513	-	GO:0003676//nucleic acid binding;GO:0003824//catalytic activity;GO:0005044//scavenger receptor activity;GO:0016787//hydrolase activity;GO:0030247//polysaccharide binding;GO:0046872//metal ion binding	GO:0006955//immune response	--
ENSSSCG00025016014	770.664	723.029	704.564	967.537	1020.59	884.355	732.752	957.496	0.385941	0.00709642	0.144799	SPINT1	XP_020957035.1 kunitz-type protease inhibitor 1 isoform X1 [Sus scrofa]	Human Diseases;Human Diseases	Cancer: overview;Cancer: specific types	ko05202//Transcriptional misregulation in cancer;ko05215//Prostate cancer	K15619;K15619	GO:0005886//plasma membrane;GO:0016020//membrane;GO:0016021//integral component of membrane	GO:0004867//serine-type endopeptidase inhibitor activity;GO:0005515//protein binding	GO:0001843//neural tube closure;GO:0001892//embryonic placenta development;GO:0010951//negative regulation of endopeptidase activity;GO:0030198//extracellular matrix organization;GO:0060670//branching involved in labyrinthine layer morphogenesis;GO:0060674//placenta blood vessel development	--
ENSSSCG00025048625	246.58	245.706	213.048	339.732	318.156	263.393	235.111	307.094	0.385337	0.0464033	0.341113	FOSB	XP_020950216.1 LOW QUALITY PROTEIN: protein fosB [Sus scrofa]	Organismal Systems;Human Diseases;Organismal Systems;Human Diseases;Human Diseases	Development and regeneration;Substance dependence;Immune system;Substance dependence;Substance dependence	ko04380//Osteoclast differentiation;ko05034//Alcoholism;ko04657//IL-17 signaling pathway;ko05031//Amphetamine addiction;ko05030//Cocaine addiction	K09029;K09029;K09029;K09029;K09029	GO:0005634//nucleus	GO:0003677//DNA binding;GO:0003700//transcription factor activity, sequence-specific DNA binding	GO:0006355//regulation of transcription, DNA-templated;GO:0006357//regulation of transcription from RNA polymerase II promoter	--
ENSSSCG00025045195	322.529	271.731	298.595	408.617	387.578	369.755	297.618	388.65	0.385008	0.00789184	0.147792	LAMA3	XP_003482090.3 laminin subunit alpha-3 isoform X1 [Sus scrofa]	Human Diseases;Human Diseases;Environmental Information Processing;Cellular Processes;Human Diseases;Human Diseases;Human Diseases;Environmental Information Processing	Cancer: overview;Infectious disease: viral;Signal transduction;Cellular community - eukaryotes;Infectious disease: parasitic;Cancer: specific types;Infectious disease: parasitic;Signaling molecules and interaction	ko05200//Pathways in cancer;ko05165//Human papillomavirus infection;ko04151//PI3K-Akt signaling pathway;ko04510//Focal adhesion;ko05145//Toxoplasmosis;ko05222//Small cell lung cancer;ko05146//Amoebiasis;ko04512//ECM-receptor interaction	K06240;K06240;K06240;K06240;K06240;K06240;K06240;K06240	-	GO:0005102//receptor binding	GO:0007155//cell adhesion;GO:0030155//regulation of cell adhesion;GO:0030334//regulation of cell migration;GO:0045995//regulation of embryonic development	--
ENSSSCG00025073717	1004.03	1006.1	973.074	1311.55	1381.05	1202.38	994.401	1298.33	0.384753	0.00460762	0.117954	LAMB3	XP_020919541.1 LOW QUALITY PROTEIN: laminin subunit beta-3 [Sus scrofa]	Human Diseases;Human Diseases;Environmental Information Processing;Cellular Processes;Human Diseases;Human Diseases;Human Diseases;Environmental Information Processing	Cancer: overview;Infectious disease: viral;Signal transduction;Cellular community - eukaryotes;Infectious disease: parasitic;Cancer: specific types;Infectious disease: parasitic;Signaling molecules and interaction	ko05200//Pathways in cancer;ko05165//Human papillomavirus infection;ko04151//PI3K-Akt signaling pathway;ko04510//Focal adhesion;ko05145//Toxoplasmosis;ko05222//Small cell lung cancer;ko05146//Amoebiasis;ko04512//ECM-receptor interaction	K06244;K06244;K06244;K06244;K06244;K06244;K06244;K06244	-	-	-	--
ENSSSCG00025018101	2024.9	1906.48	1924.02	2496.55	2554.66	2583.75	1951.8	2544.99	0.382854	0.000190139	0.034046	PARP14干扰素	XP_020925919.1 poly [ADP-ribose] polymerase 14 isoform X2 [Sus scrofa]	-	-	-	-	-	GO:0003676//nucleic acid binding;GO:0003950//NAD+ ADP-ribosyltransferase activity	-	--
ENSSSCG00025055900	1457.35	1330.15	1565.73	1767.66	1976.76	1913.94	1451.08	1886.12	0.378299	0.00912658	0.158624	OAS2	NP_001026966.1 2'-5'-oligoadenylate synthase 2 [Sus scrofa]	Human Diseases;Human Diseases;Organismal Systems;Human Diseases;Human Diseases;Human Diseases	Infectious disease: viral;Infectious disease: viral;Immune system;Infectious disease: viral;Infectious disease: viral;Infectious disease: viral	ko05169//Epstein-Barr virus infection;ko05168//Herpes simplex virus 1 infection;ko04621//NOD-like receptor signaling pathway;ko05164//Influenza A;ko05160//Hepatitis C;ko05162//Measles	K14216;K14216;K14216;K14216;K14216;K14216	-	GO:0003723//RNA binding;GO:0003725//double-stranded RNA binding;GO:0005524//ATP binding;GO:0016740//transferase activity;GO:0016779//nucleotidyltransferase activity	GO:0006955//immune response;GO:0051607//defense response to virus	--
ENSSSCG00025070595	698.984	687.172	750.041	849.614	906.716	1009.4	712.065	921.909	0.372615	0.0142661	0.19179	ATP6AP2	XP_003135070.1 renin receptor [Sus scrofa]	Organismal Systems	Endocrine system	ko04614//Renin-angiotensin system	K19514	GO:0009897//external side of plasma membrane;GO:0016020//membrane;GO:0016021//integral component of membrane	GO:0003824//catalytic activity;GO:0038023//signaling receptor activity	GO:0030177//positive regulation of Wnt signaling pathway	--
ENSSSCG00025021951	887.072	855.083	908.457	1113.99	1084.67	1228.5	883.537	1142.39	0.370689	0.00511791	0.124384	AMPD3	XP_013850021.1 AMP deaminase 3 isoform X2 [Sus scrofa]	Metabolism;Metabolism	Global and overview maps;Nucleotide metabolism	ko01100//Metabolic pathways;ko00230//Purine metabolism	K01490;K01490	-	GO:0003876//AMP deaminase activity;GO:0016787//hydrolase activity;GO:0019239//deaminase activity;GO:0046872//metal ion binding	GO:0006188//IMP biosynthetic process;GO:0009168//purine ribonucleoside monophosphate biosynthetic process;GO:0032264//IMP salvage;GO:0034101//erythrocyte homeostasis;GO:0046031//ADP metabolic process;GO:0046033//AMP metabolic process;GO:0046034//ATP metabolic process;GO:0046039//GTP metabolic process;GO:0097009//energy homeostasis	--
ENSSSCG00025057886	589.566	645.87	646.844	801.056	872.582	755.526	627.426	809.721	0.367979	0.00946722	0.161743	LGALS3BP	XP_020922175.1 LOW QUALITY PROTEIN: galectin-3-binding protein [Sus scrofa]	-	-	-	-	GO:0016020//membrane	GO:0005044//scavenger receptor activity;GO:0005515//protein binding	GO:0006897//endocytosis	--
ENSSSCG00025016184	582.603	584.612	592.927	790.668	764.28	715.179	586.714	756.709	0.367081	0.00160149	0.0821943	MGLL	XP_013837468.2 monoglyceride lipase isoform X2 [Sus scrofa]	Metabolism;Organismal Systems;Organismal Systems;Metabolism;Organismal Systems	Global and overview maps;Environmental adaptation;Nervous system;Lipid metabolism;Endocrine system	ko01100//Metabolic pathways;ko04714//Thermogenesis;ko04723//Retrograde endocannabinoid signaling;ko00561//Glycerolipid metabolism;ko04923//Regulation of lipolysis in adipocytes	K01054;K01054;K01054;K01054;K01054	GO:0005654//nucleoplasm;GO:0016020//membrane	GO:0016298//lipase activity;GO:0047372//acylglycerol lipase activity	-	--
ENSSSCG00025033186	332.135	345.119	377.169	431.697	434.697	492.403	351.474	452.932	0.365876	0.0131365	0.18427	NEK6	Serine/threonine-protein kinase Nek6 [Source:UniProtKB/Swiss-Prot;Acc:A2BD05]	-	-	-	-	GO:0000922//spindle pole;GO:0005634//nucleus;GO:0005654//nucleoplasm;GO:0005737//cytoplasm;GO:0005813//centrosome;GO:0005815//microtubule organizing center;GO:0005829//cytosol;GO:0005856//cytoskeleton;GO:0016607//nuclear speck;GO:0032991//macromolecular complex;GO:0034451//centriolar satellite;GO:0043231//intracellular membrane-bounded organelle	GO:0000166//nucleotide binding;GO:0000287//magnesium ion binding;GO:0001222//transcription corepressor binding;GO:0004672//protein kinase activity;GO:0004674//protein serine/threonine kinase activity;GO:0005524//ATP binding;GO:0016301//kinase activity;GO:0016740//transferase activity;GO:0019894//kinesin binding;GO:0019901//protein kinase binding;GO:0031625//ubiquitin protein ligase binding;GO:003…	GO:0006468//protein phosphorylation;GO:0006915//apoptotic process;GO:0007049//cell cycle;GO:0007059//chromosome segregation;GO:0016310//phosphorylation;GO:0018105//peptidyl-serine phosphorylation;GO:0030071//regulation of mitotic metaphase/anaphase transition;GO:0046777//protein autophosphorylation;GO:0051301//cell division	--
ENSSSCG00025033154	292.618	247.658	257.173	327.896	311.212	387.937	265.816	342.349	0.365036	0.0472126	0.343171	MAP3K6	XP_013844250.1 mitogen-activated protein kinase kinase kinase 6 [Sus scrofa]	Environmental Information Processing	Signal transduction	ko04010//MAPK signaling pathway	K04425	-	GO:0004672//protein kinase activity;GO:0005524//ATP binding	GO:0006468//protein phosphorylation	--
ENSSSCG00025023617	2053.11	1978.26	2033.46	2475.87	2469.44	2856.33	2021.61	2600.55	0.36331	0.0111737	0.169548	STAT3	XP_007447254.1 PREDICTED: signal transducer and activator of transcription 3 [Lipotes vexillifer]	Human Diseases;Human Diseases;Human Diseases;Human Diseases;Human Diseases;Human Diseases;Human Diseases;Human Diseases;Human Diseases;Human Diseases;Environmental Information Processing;Cellular Processes;Organismal Systems;Environmental Information Processing;Human Diseases;Organismal Systems;Human Diseases;Cellular Processes;Human Diseases;Human Diseases;Human Diseases;Human Diseases;Environme…	Cancer: overview;Cancer: overview;Infectious disease: viral;Infectious disease: viral;Cancer: overview;Infectious disease: viral;Cancer: overview;Infectious disease: viral;Infectious disease: viral;Infectious disease: viral;Signal transduction;Cell growth and death;Immune system;Signal transduction;Endocrine and metabolic disease;Endocrine system;Infectious disease: parasitic;Cellular community -…	ko05200//Pathways in cancer;ko05203//Viral carcinogenesis;ko05163//Human cytomegalovirus infection;ko05169//Epstein-Barr virus infection;ko05205//Proteoglycans in cancer;ko05167//Kaposi sarcoma-associated herpesvirus infection;ko05206//MicroRNAs in cancer;ko05161//Hepatitis B;ko05160//Hepatitis C;ko05162//Measles;ko04068//FoxO signaling pathway;ko04217//Necroptosis;ko04062//Chemokine signaling pa…	K04692;K04692;K04692;K04692;K04692;K04692;K04692;K04692;K04692;K04692;K04692;K04692;K04692;K04692;K04692;K04692;K04692;K04692;K04692;K04692;K04692;K04692;K04692;K04692;K04692;K04692;K04692;K04692;K04692	GO:0005634//nucleus	GO:0003677//DNA binding;GO:0003700//transcription factor activity, sequence-specific DNA binding	GO:0006355//regulation of transcription, DNA-templated;GO:0007165//signal transduction	STAT
ENSSSCG00025021207	975.057	943.664	985.565	1252.63	1200.53	1282.82	968.095	1245.33	0.363303	0.000516754	0.0508007	DOCK7	XP_020952203.1 dedicator of cytokinesis protein 7 isoform X1 [Sus scrofa]	-	-	-	-	-	GO:0005085//guanyl-nucleotide exchange factor activity	GO:0007264//small GTPase mediated signal transduction	--
ENSSSCG00025021977	587.561	570.705	552.509	676.513	746.137	771.807	570.258	731.486	0.359214	0.00594002	0.132549	IFI44	NP_001233134.1 interferon-induced protein 44 [Sus scrofa]	-	-	-	-	-	GO:0005525//GTP binding	-	--
ENSSSCG00025017770	670.933	638.131	672.713	789.947	830.002	921.983	660.592	847.311	0.359131	0.0100992	0.16563	DTX3L	XP_020925930.1 LOW QUALITY PROTEIN: E3 ubiquitin-protein ligase DTX3L [Sus scrofa]	Environmental Information Processing	Signal transduction	ko04330//Notch signaling pathway	K06058	-	-	GO:0007219//Notch signaling pathway;GO:0016567//protein ubiquitination	--
ENSSSCG00025045935	429.677	465.812	481.957	541.653	612.393	611.993	459.148	588.679	0.358522	0.0100053	0.165022	NT5DC3	XP_027397755.1 5'-nucleotidase domain-containing protein 3 isoform X2 [Bos indicus x Bos taurus]	-	-	-	-	-	GO:0046872//metal ion binding	-	--
ENSSSCG00025013928	879.043	1063.34	827.303	1150.03	1297.55	1100.78	923.23	1182.79	0.357425	0.0490808	0.34922	P3H1	Solute carrier family 2, facilitated glucose transporter member 1 [Source:UniProtKB/Swiss-Prot;Acc:P20303]	Human Diseases;Human Diseases;Organismal Systems;Environmental Information Processing;Human Diseases;Organismal Systems;Human Diseases;Human Diseases;Organismal Systems;Organismal Systems;Organismal Systems	Cancer: overview;Infectious disease: viral;Endocrine system;Signal transduction;Endocrine and metabolic disease;Endocrine system;Cancer: specific types;Cancer: overview;Endocrine system;Endocrine system;Digestive system	ko05200//Pathways in cancer;ko05166//Human T-cell leukemia virus 1 infection;ko04919//Thyroid hormone signaling pathway;ko04066//HIF-1 signaling pathway;ko04931//Insulin resistance;ko04922//Glucagon signaling pathway;ko05211//Renal cell carcinoma;ko05230//Central carbon metabolism in cancer;ko04920//Adipocytokine signaling pathway;ko04911//Insulin secretion;ko04976//Bile secretion	K07299;K07299;K07299;K07299;K07299;K07299;K07299;K07299;K07299;K07299;K07299	GO:0005886//plasma membrane;GO:0005887//integral component of plasma membrane;GO:0016020//membrane;GO:0016021//integral component of membrane;GO:0030864//cortical actin cytoskeleton	GO:0005355//glucose transmembrane transporter activity;GO:0022857//transmembrane transporter activity;GO:0043621//protein self-association	GO:0008643//carbohydrate transport;GO:0055085//transmembrane transport;GO:0065003//macromolecular complex assembly;GO:1904659//glucose transmembrane transport	--
ENSSSCG00025029724	1567.82	1652.07	1704.72	2022.25	2004	2269.15	1641.54	2098.47	0.35429	0.00837918	0.151992	MAP2K1	NP_001124224.1 dual specificity mitogen-activated protein kinase kinase 1 [Bos taurus]	Human Diseases;Human Diseases;Human Diseases;Environmental Information Processing;Human Diseases;Environmental Information Processing;Human Diseases;Human Diseases;Human Diseases;Cellular Processes;Human Diseases;Cellular Processes;Cellular Processes;Cellular Processes;Human Diseases;Human Diseases;Human Diseases;Environmental Information Processing;Environmental Information Processing;Organismal…	Cancer: overview;Neurodegenerative disease;Infectious disease: viral;Signal transduction;Infectious disease: bacterial;Signal transduction;Infectious disease: viral;Infectious disease: viral;Infectious disease: viral;Cell motility;Cancer: overview;Transport and catabolism;Cell growth and death;Cellular community - eukaryotes;Infectious disease: viral;Cancer: overview;Infectious disease: viral;Sig…	ko05200//Pathways in cancer;ko05010//Alzheimer disease;ko05165//Human papillomavirus infection;ko04151//PI3K-Akt signaling pathway;ko05132//Salmonella infection;ko04010//MAPK signaling pathway;ko05170//Human immunodeficiency virus 1 infection;ko05166//Human T-cell leukemia virus 1 infection;ko05163//Human cytomegalovirus infection;ko04810//Regulation of actin cytoskeleton;ko05205//Proteoglycans i…	K04368;K04368;K04368;K04368;K04368;K04368;K04368;K04368;K04368;K04368;K04368;K04368;K04368;K04368;K04368;K04368;K04368;K04368;K04368;K04368;K04368;K04368;K04368;K04368;K04368;K04368;K04368;K04368;K04368;K04368;K04368;K04368;K04368;K04368;K04368;K04368;K04368;K04368;K04368;K04368;K04368;K04368;K04368;K04368;K04368;K04368;K04368;K04368;K04368;K04368;K04368;K04368;K04368;K04368;K04368;K04368;K04368;…	GO:0005783//endoplasmic reticulum;GO:0005829//cytosol;GO:0005886//plasma membrane	GO:0000166//nucleotide binding;GO:0004672//protein kinase activity;GO:0004674//protein serine/threonine kinase activity;GO:0004708//MAP kinase kinase activity;GO:0005078//MAP-kinase scaffold activity;GO:0005524//ATP binding;GO:0008022//protein C-terminus binding;GO:0016301//kinase activity;GO:0043539//protein serine/threonine kinase activator activity;GO:0047485//protein N-terminus binding;GO:009…	GO:0000187//activation of MAPK activity;GO:0006468//protein phosphorylation;GO:0007050//cell cycle arrest;GO:0007507//heart development;GO:0008285//negative regulation of cell proliferation;GO:0010628//positive regulation of gene expression;GO:0010629//negative regulation of gene expression;GO:0016310//phosphorylation;GO:0018107//peptidyl-threonine phosphorylation;GO:0021697//cerebellar cortex fo…	--
ENSSSCG00025011096	136.85	144.65	140.837	182.304	186.193	171.318	140.779	179.938	0.35407	0.0014254	0.0797216	ZNF263	XP_013851174.1 zinc finger protein 263 isoform X1 [Sus scrofa]	-	-	-	-	GO:0005634//nucleus	GO:0001227//transcriptional repressor activity, RNA polymerase II transcription regulatory region sequence-specific binding;GO:0003676//nucleic acid binding;GO:0003700//transcription factor activity, sequence-specific DNA binding;GO:0043565//sequence-specific DNA binding;GO:0046872//metal ion binding	GO:0000122//negative regulation of transcription from RNA polymerase II promoter;GO:0006355//regulation of transcription, DNA-templated;GO:0045892//negative regulation of transcription, DNA-templated	zf-C2H2
ENSSSCG00025057630	649.221	683.95	700.896	834.623	815.759	947.633	678.022	866.005	0.353042	0.0128215	0.18186	RP2	XP_003360330.1 protein XRP2 [Sus scrofa]	-	-	-	-	GO:0005654//nucleoplasm;GO:0005737//cytoplasm;GO:0005794//Golgi apparatus;GO:0005814//centriole;GO:0005886//plasma membrane;GO:0005929//cilium;GO:0016604//nuclear body;GO:0031410//cytoplasmic vesicle;GO:0036064//ciliary basal body;GO:1990075//periciliary membrane compartment	GO:0000166//nucleotide binding;GO:0000287//magnesium ion binding;GO:0005096//GTPase activator activity;GO:0005525//GTP binding	GO:0000902//cell morphogenesis;GO:0006892//post-Golgi vesicle-mediated transport;GO:0043547//positive regulation of GTPase activity	--
ENSSSCG00025053429	3410.99	2989.01	3205	4070.93	3955.64	4212.23	3201.67	4079.6	0.349604	0.0035358	0.107491	GFPT2	XP_003123686.3 glutamine--fructose-6-phosphate aminotransferase [isomerizing] 2 [Sus scrofa]	Metabolism;Human Diseases;Metabolism;Metabolism	Global and overview maps;Endocrine and metabolic disease;Carbohydrate metabolism;Amino acid metabolism	ko01100//Metabolic pathways;ko04931//Insulin resistance;ko00520//Amino sugar and nucleotide sugar metabolism;ko00250//Alanine, aspartate and glutamate metabolism	K00820;K00820;K00820;K00820	-	GO:0004360//glutamine-fructose-6-phosphate transaminase (isomerizing) activity;GO:0008483//transaminase activity;GO:0016740//transferase activity;GO:0097367//carbohydrate derivative binding	GO:1901135//carbohydrate derivative metabolic process;GO:1901137//carbohydrate derivative biosynthetic process;GO:1990830//cellular response to leukemia inhibitory factor	--
ENSSSCG00025047706	937.224	1016.23	976.67	1261.7	1119.01	1348.2	976.708	1242.97	0.347792	0.0195843	0.221908	EGLN1	XP_020929239.1 egl nine homolog 1 isoform X1 [Sus scrofa]	Human Diseases;Environmental Information Processing;Human Diseases	Cancer: overview;Signal transduction;Cancer: specific types	ko05200//Pathways in cancer;ko04066//HIF-1 signaling pathway;ko05211//Renal cell carcinoma	K09592;K09592;K09592	-	GO:0005506//iron ion binding;GO:0016491//oxidoreductase activity;GO:0016705//oxidoreductase activity, acting on paired donors, with incorporation or reduction of molecular oxygen;GO:0031418//L-ascorbic acid binding	GO:0055114//oxidation-reduction process	--
ENSSSCG00025053348	2143.65	2053.87	2261.2	2644.95	2771.25	2802.73	2152.91	2739.64	0.347704	0.00159191	0.0821943	PTPN1	XP_020932935.1 tyrosine-protein phosphatase non-receptor type 1 isoform X1 [Sus scrofa]	Organismal Systems;Human Diseases;Cellular Processes	Endocrine system;Endocrine and metabolic disease;Cellular community - eukaryotes	ko04910//Insulin signaling pathway;ko04931//Insulin resistance;ko04520//Adherens junction	K05696;K05696;K05696	GO:0016020//membrane;GO:0016021//integral component of membrane	GO:0004721//phosphoprotein phosphatase activity;GO:0004725//protein tyrosine phosphatase activity;GO:0016787//hydrolase activity;GO:0016791//phosphatase activity	GO:0006470//protein dephosphorylation;GO:0016311//dephosphorylation;GO:0035335//peptidyl-tyrosine dephosphorylation	--
ENSSSCG00025056164	1843.79	1585.91	1714.45	2192.85	2028.07	2322.92	1714.72	2181.28	0.347203	0.0146055	0.193974	SCD	NP_998946.1 acyl-CoA desaturase [Sus scrofa]	Metabolism;Environmental Information Processing;Organismal Systems;Metabolism;Organismal Systems;Metabolism	Global and overview maps;Signal transduction;Aging;Global and overview maps;Endocrine system;Lipid metabolism	ko01100//Metabolic pathways;ko04152//AMPK signaling pathway;ko04212//Longevity regulating pathway - worm;ko01212//Fatty acid metabolism;ko03320//PPAR signaling pathway;ko01040//Biosynthesis of unsaturated fatty acids	K00507;K00507;K00507;K00507;K00507;K00507	-	GO:0016717//oxidoreductase activity, acting on paired donors, with oxidation of a pair of donors resulting in the reduction of molecular oxygen to two molecules of water	GO:0006629//lipid metabolic process;GO:0055114//oxidation-reduction process	--
ENSSSCG00025022918	937.343	817.603	982.701	1141.34	1074.28	1265.86	912.549	1160.49	0.346766	0.0293638	0.276538	IFI44L	XP_003127967.3 interferon-induced protein 44-like isoform X2 [Sus scrofa]	-	-	-	-	-	GO:0005525//GTP binding	-	--
ENSSSCG00025076109	510.381	609.746	542.895	704.881	738.529	661.444	554.341	701.618	0.339913	0.0160846	0.204277	IRF9	NP_001072138.1 interferon regulatory factor 9 [Sus scrofa]	Human Diseases;Human Diseases;Human Diseases;Human Diseases;Human Diseases;Organismal Systems;Human Diseases;Human Diseases;Human Diseases;Cellular Processes;Organismal Systems;Organismal Systems;Environmental Information Processing	Infectious disease: viral;Cancer: overview;Infectious disease: viral;Infectious disease: viral;Infectious disease: viral;Immune system;Infectious disease: viral;Infectious disease: viral;Infectious disease: viral;Cell growth and death;Development and regeneration;Immune system;Signal transduction	ko05165//Human papillomavirus infection;ko05203//Viral carcinogenesis;ko05169//Epstein-Barr virus infection;ko05168//Herpes simplex virus 1 infection;ko05167//Kaposi sarcoma-associated herpesvirus infection;ko04621//NOD-like receptor signaling pathway;ko05164//Influenza A;ko05160//Hepatitis C;ko05162//Measles;ko04217//Necroptosis;ko04380//Osteoclast differentiation;ko04625//C-type lectin receptor…	K04693;K04693;K04693;K04693;K04693;K04693;K04693;K04693;K04693;K04693;K04693;K04693;K04693	GO:0005634//nucleus	GO:0000981//RNA polymerase II transcription factor activity, sequence-specific DNA binding;GO:0003700//transcription factor activity, sequence-specific DNA binding;GO:0005515//protein binding;GO:0044212//transcription regulatory region DNA binding	GO:0002376//immune system process;GO:0006355//regulation of transcription, DNA-templated;GO:0006357//regulation of transcription from RNA polymerase II promoter	IRF
ENSSSCG00025047260	416.152	405.943	492.816	533.304	526.505	600.029	438.304	553.279	0.336077	0.0333236	0.290748	SMURF2	XP_011366816.1 E3 ubiquitin-protein ligase SMURF2 isoform X1 [Pteropus vampyrus]	Cellular Processes;Genetic Information Processing;Environmental Information Processing;Environmental Information Processing;Environmental Information Processing	Transport and catabolism;Folding, sorting and degradation;Signal transduction;Signal transduction;Signal transduction	ko04144//Endocytosis;ko04120//Ubiquitin mediated proteolysis;ko04350//TGF-beta signaling pathway;ko04340//Hedgehog signaling pathway;ko04341//Hedgehog signaling pathway - fly	K04678;K04678;K04678;K04678;K04678	GO:0000151//ubiquitin ligase complex;GO:0005737//cytoplasm;GO:0016607//nuclear speck	GO:0004842//ubiquitin-protein transferase activity;GO:0005515//protein binding;GO:0016740//transferase activity;GO:0042802//identical protein binding;GO:0046332//SMAD binding;GO:0061630//ubiquitin protein ligase activity	GO:0000209//protein polyubiquitination;GO:0006511//ubiquitin-dependent protein catabolic process;GO:0016567//protein ubiquitination;GO:0030512//negative regulation of transforming growth factor beta receptor signaling pathway;GO:0030514//negative regulation of BMP signaling pathway;GO:0030579//ubiquitin-dependent SMAD protein catabolic process;GO:0043161//proteasome-mediated ubiquitin-dependent p…	--
ENSSSCG00025058067	236.232	231.269	264.409	309.292	295.019	317.941	243.97	307.417	0.333495	0.00669478	0.140583	SLC25A35	Sus scrofa solute carrier family 25 member 35 (SLC25A35), mRNA. [Source:RefSeq mRNA;Acc:NM_001243357]	-	-	-	-	GO:0016020//membrane;GO:0016021//integral component of membrane	-	-	--
ENSSSCG00025015284	146.551	148.455	135.942	194.845	179.175	168.686	143.649	180.902	0.332655	0.0120394	0.175114	ANO8	XP_020939225.1 anoctamin-8 isoform X3 [Sus scrofa]	-	-	-	-	-	-	-	--
ENSSSCG00025025084	2316.09	2400.28	2048.07	3013.48	2820.29	2684.17	2254.81	2839.31	0.332533	0.0149513	0.195364	FHL2	XP_013851352.2 four and a half LIM domains protein 2 [Sus scrofa]	Organismal Systems	Development and regeneration	ko04380//Osteoclast differentiation	K14380	-	GO:0046872//metal ion binding	-	--
ENSSSCG00025051125	472.631	424.137	419.306	582.133	528.835	546.032	438.692	552.334	0.332333	0.00800957	0.148551	SEMA3C	XP_013835243.2 semaphorin-3C isoform X1 [Sus scrofa]	Organismal Systems	Development and regeneration	ko04360//Axon guidance	K06840	-	GO:0005515//protein binding;GO:0030215//semaphorin receptor binding	-	--
ENSSSCG00025015189	246.874	242.706	221.997	292.51	307.986	295.275	237.192	298.59	0.332111	0.00246306	0.0955887	MAP3K5	XP_020928164.1 mitogen-activated protein kinase kinase kinase 5 isoform X1 [Sus scrofa]	Human Diseases;Human Diseases;Organismal Systems;Environmental Information Processing;Genetic Information Processing;Cellular Processes;Human Diseases;Cellular Processes;Human Diseases;Organismal Systems;Environmental Information Processing;Environmental Information Processing;Human Diseases;Human Diseases;Environmental Information Processing;Cellular Processes;Human Diseases	Neurodegenerative disease;Neurodegenerative disease;Environmental adaptation;Signal transduction;Folding, sorting and degradation;Cellular community - eukaryotes;Endocrine and metabolic disease;Cell growth and death;Cardiovascular disease;Nervous system;Signal transduction;Signal transduction;Neurodegenerative disease;Drug resistance: antineoplastic;Signal transduction;Cell growth and death;Neuro…	ko05010//Alzheimer disease;ko05016//Huntington disease;ko04714//Thermogenesis;ko04010//MAPK signaling pathway;ko04141//Protein processing in endoplasmic reticulum;ko04530//Tight junction;ko04932//Non-alcoholic fatty liver disease;ko04210//Apoptosis;ko05418//Fluid shear stress and atherosclerosis;ko04722//Neurotrophin signaling pathway;ko04071//Sphingolipid signaling pathway;ko04668//TNF signaling…	K04426;K04426;K04426;K04426;K04426;K04426;K04426;K04426;K04426;K04426;K04426;K04426;K04426;K04426;K04426;K04426;K04426	-	GO:0000166//nucleotide binding;GO:0004672//protein kinase activity;GO:0005524//ATP binding;GO:0016301//kinase activity;GO:0016740//transferase activity	GO:0006468//protein phosphorylation;GO:0016310//phosphorylation	--
ENSSSCG00025013713	354.359	340.52	329.046	472.958	420.511	392.311	341.309	428.593	0.328532	0.0242602	0.250201	NOCT	XP_003129235.1 nocturnin isoform X2 [Sus scrofa]	-	-	-	-	-	GO:0004535//poly(A)-specific ribonuclease activity	GO:0007623//circadian rhythm;GO:0032922//circadian regulation of gene expression;GO:0090503//RNA phosphodiester bond hydrolysis, exonucleolytic	--
ENSSSCG00025071180	480.155	409.554	461.166	541.788	584.184	567.335	450.292	564.436	0.325949	0.00950226	0.161928	PLEKHN1	XP_020950834.1 pleckstrin homology domain-containing family N member 1 [Sus scrofa]	-	-	-	-	-	GO:1901612//cardiolipin binding	GO:0043065//positive regulation of apoptotic process	--
ENSSSCG00025017105	806.792	769.72	833.347	1059.21	1091.72	869.785	803.286	1006.91	0.325943	0.0467181	0.341713	STX11	XP_020942774.1 syntaxin-11 isoform X2 [Sus scrofa]	Genetic Information Processing	Folding, sorting and degradation	ko04130//SNARE interactions in vesicular transport	K08487	GO:0005794//Golgi apparatus;GO:0016020//membrane	GO:0005484//SNAP receptor activity	GO:0006886//intracellular protein transport;GO:0016192//vesicle-mediated transport;GO:0061025//membrane fusion	--
ENSSSCG00025026461	2237.66	2250.28	2507.3	2741.5	2796.9	3218.79	2331.75	2919.06	0.324095	0.0281302	0.269352	PTGES	NP_001033720.1 prostaglandin E synthase [Sus scrofa]	Metabolism;Metabolism	Global and overview maps;Lipid metabolism	ko01100//Metabolic pathways;ko00590//Arachidonic acid metabolism	K15729;K15729	GO:0016020//membrane;GO:0016021//integral component of membrane	-	-	--
ENSSSCG00025072965	1262.2	1231.34	1235.91	1608.31	1479.12	1580.74	1243.15	1556.06	0.323894	0.00150336	0.0804713	STK3	XP_005655407.3 serine/threonine-protein kinase 3 isoform X1 [Sus scrofa]	Environmental Information Processing;Environmental Information Processing;Cellular Processes;Environmental Information Processing;Environmental Information Processing	Signal transduction;Signal transduction;Cell growth and death;Signal transduction;Signal transduction	ko04010//MAPK signaling pathway;ko04390//Hippo signaling pathway;ko04214//Apoptosis - fly;ko04391//Hippo signaling pathway - fly;ko04392//Hippo signaling pathway - multiple species	K04412;K04412;K04412;K04412;K04412	-	GO:0004672//protein kinase activity;GO:0004674//protein serine/threonine kinase activity;GO:0005524//ATP binding	GO:0006468//protein phosphorylation;GO:0007165//signal transduction	--
ENSSSCG00025067227	663.57	626.182	635.903	719.861	794.498	894.153	641.885	802.837	0.322793	0.0357888	0.298222	SHPK	XP_005669175.1 sedoheptulokinase [Sus scrofa]	-	-	-	-	-	GO:0016301//kinase activity;GO:0016773//phosphotransferase activity, alcohol group as acceptor;GO:0050277//sedoheptulokinase activity	GO:0005975//carbohydrate metabolic process;GO:0016310//phosphorylation	--
ENSSSCG00025045865	312.888	362.207	310.195	401.201	449.721	380.96	328.43	410.627	0.322243	0.036143	0.299118	PLEKHG2	XP_020950030.1 LOW QUALITY PROTEIN: pleckstrin homology domain-containing family G member 2 [Sus scrofa]	-	PI3K/AKT	-	-	-	GO:0005085//guanyl-nucleotide exchange factor activity	-	--
ENSSSCG00025026306	1416.43	1468.65	1441.53	1815.51	1689.19	1898.7	1442.2	1801.13	0.320632	0.00462101	0.117954	TGM2	XP_003360037.3 protein-glutamine gamma-glutamyltransferase 2 [Sus scrofa]	Human Diseases	Neurodegenerative disease	ko05016//Huntington disease	K05625	-	GO:0003810//protein-glutamine gamma-glutamyltransferase activity	GO:0018149//peptide cross-linking	--
ENSSSCG00025065915	254.003	249.348	275.001	299.18	313.074	359.687	259.45	323.98	0.320449	0.0317248	0.285066	NEIL1	XP_001924578.1 endonuclease 8-like 1 isoform X1 [Sus scrofa]	Genetic Information Processing	Replication and repair	ko03410//Base excision repair	K10567	-	GO:0003676//nucleic acid binding;GO:0003684//damaged DNA binding;GO:0003906//DNA-(apurinic or apyrimidinic site) lyase activity;GO:0008270//zinc ion binding;GO:0016799//hydrolase activity, hydrolyzing N-glycosyl compounds	GO:0006284//base-excision repair;GO:0006289//nucleotide-excision repair	--
ENSSSCG00025016871	212.625	209.023	190.722	244.902	282.787	236.843	204.123	254.844	0.320173	0.0319771	0.285718	UBASH3B	XP_003129993.1 ubiquitin-associated and SH3 domain-containing protein B isoform X1 [Sus scrofa]	-	-	-	-	-	GO:0005515//protein binding	-	--
ENSSSCG00025066657	1665.52	1635.54	1712.77	2032.77	1910.8	2311.91	1671.28	2085.16	0.319207	0.0266456	0.260048	LOC110257570	XP_020934586.1 TRPM8 channel-associated factor 2-like [Sus scrofa]	-	-	-	-	GO:0005886//plasma membrane	GO:0044325//ion channel binding	GO:0002244//hematopoietic progenitor cell differentiation;GO:0010359//regulation of anion channel activity;GO:0010360//negative regulation of anion channel activity;GO:0090314//positive regulation of protein targeting to membrane	--
ENSSSCG00025075897	1067.35	1169	1117.77	1368.92	1339.79	1475.19	1118.04	1394.63	0.318915	0.00542318	0.12893	UBE2W	XP_032172800.1 ubiquitin-conjugating enzyme E2 W [Mustela erminea]	Genetic Information Processing	Folding, sorting and degradation	ko04120//Ubiquitin mediated proteolysis	K10688	-	-	-	--
ENSSSCG00025064158	2915.84	2709.07	3193.41	3683.22	3352.87	3958.52	2939.44	3664.87	0.318222	0.0318769	0.285551	DHRS7	NP_001231089.1 dehydrogenase/reductase SDR family member 7 [Sus scrofa]	-	-	-	-	-	GO:0016491//oxidoreductase activity	GO:0055114//oxidation-reduction process	--
ENSSSCG00025044576	2173.45	2093.6	2068.6	2733.34	2688.22	2473.6	2111.88	2631.72	0.317474	0.00380058	0.110829	CLGN	calmegin [Source:NCBI gene;Acc:100624991]	-	-	-	-	GO:0005783//endoplasmic reticulum;GO:0016020//membrane;GO:0016021//integral component of membrane	GO:0005509//calcium ion binding;GO:0005515//protein binding;GO:0051082//unfolded protein binding	GO:0006457//protein folding	--
ENSSSCG00025045908	1727.11	1661.08	1851.68	2110.22	2123.91	2294.66	1746.62	2176.27	0.31729	0.00620547	0.134454	ARMT1	NP_001230566.1 damage-control phosphatase ARMT1 [Sus scrofa]	-	-	-	-	-	GO:0008168//methyltransferase activity;GO:0016740//transferase activity;GO:0051998//protein carboxyl O-methyltransferase activity	GO:0006479//protein methylation;GO:0032259//methylation	--
ENSSSCG00025016331	392.721	479.577	419.299	565.283	559.184	481.951	430.533	535.472	0.31469	0.0475648	0.344057	SLC27A1	NP_001077400.1 long-chain fatty acid transport protein 1 precursor [Sus scrofa]	Human Diseases;Organismal Systems	Endocrine and metabolic disease;Endocrine system	ko04931//Insulin resistance;ko03320//PPAR signaling pathway	K08745;K08745	GO:0016021//integral component of membrane	GO:0003824//catalytic activity;GO:0004467//long-chain fatty acid-CoA ligase activity;GO:0015245//fatty acid transporter activity;GO:0031957//very long-chain fatty acid-CoA ligase activity	GO:0001676//long-chain fatty acid metabolic process;GO:0015908//fatty acid transport	--
ENSSSCG00025068682	9856.48	10151	10582.5	11980.4	11849.4	14209.3	10196.6	12679.7	0.314427	0.0353098	0.29766	ACO1	XP_003357777.1 cytoplasmic aconitate hydratase [Sus scrofa]	Metabolism;Metabolism;Metabolism;Metabolism;Metabolism;Metabolism	Global and overview maps;Global and overview maps;Global and overview maps;Carbohydrate metabolism;Carbohydrate metabolism;Global and overview maps	ko01100//Metabolic pathways;ko01200//Carbon metabolism;ko01230//Biosynthesis of amino acids;ko00020//Citrate cycle (TCA cycle);ko00630//Glyoxylate and dicarboxylate metabolism;ko01210//2-Oxocarboxylic acid metabolism	K01681;K01681;K01681;K01681;K01681;K01681	GO:0005623//cell;GO:0005737//cytoplasm	GO:0003994//aconitate hydratase activity;GO:0051536//iron-sulfur cluster binding;GO:0051539//4 iron, 4 sulfur cluster binding	GO:0006879//cellular iron ion homeostasis;GO:0010040//response to iron(II) ion	--
ENSSSCG00025001491	701.323	634.869	664.105	760.918	800.838	920.427	666.766	827.395	0.311396	0.0358454	0.298222	B3GNT7	XP_003483802.1 UDP-GlcNAc:betaGal beta-1,3-N-acetylglucosaminyltransferase 7 [Sus scrofa]	Metabolism	Glycan biosynthesis and metabolism	ko00533//Glycosaminoglycan biosynthesis - keratan sulfate	K09664	GO:0000139//Golgi membrane;GO:0005783//endoplasmic reticulum;GO:0005794//Golgi apparatus;GO:0016020//membrane;GO:0016021//integral component of membrane	GO:0008375//acetylglucosaminyltransferase activity;GO:0008376//acetylgalactosaminyltransferase activity;GO:0008378//galactosyltransferase activity;GO:0008532//N-acetyllactosaminide beta-1,3-N-acetylglucosaminyltransferase activity;GO:0016740//transferase activity;GO:0016757//transferase activity, transferring glycosyl groups;GO:0016758//transferase activity, transferring hexosyl groups	GO:0006486//protein glycosylation;GO:0006493//protein O-linked glycosylation;GO:0030311//poly-N-acetyllactosamine biosynthetic process	--
ENSSSCG00025013649	597.382	519.011	626.527	716.851	679.601	766.182	580.973	720.878	0.311284	0.0264267	0.25878	MALT1	XP_020955683.1 mucosa-associated lymphoid tissue lymphoma translocation protein 1 isoform X1 [Sus scrofa]	Human Diseases;Human Diseases;Organismal Systems;Organismal Systems;Environmental Information Processing;Organismal Systems	Infectious disease: bacterial;Infectious disease: bacterial;Immune system;Immune system;Signal transduction;Immune system	ko05131//Shigellosis;ko05152//Tuberculosis;ko04625//C-type lectin receptor signaling pathway;ko04660//T cell receptor signaling pathway;ko04064//NF-kappa B signaling pathway;ko04662//B cell receptor signaling pathway	K07369;K07369;K07369;K07369;K07369;K07369	GO:0001650//fibrillar center;GO:0002096//polkadots;GO:0005634//nucleus;GO:0005737//cytoplasm;GO:0005829//cytosol;GO:0032449//CBM complex;GO:0032991//macromolecular complex	GO:0002020//protease binding;GO:0004197//cysteine-type endopeptidase activity;GO:0004842//ubiquitin-protein transferase activity;GO:0008233//peptidase activity;GO:0019209//kinase activator activity;GO:0042802//identical protein binding;GO:0043621//protein self-association	GO:0001923//B-1 B cell differentiation;GO:0002726//positive regulation of T cell cytokine production;GO:0006508//proteolysis;GO:0007250//activation of NF-kappaB-inducing kinase activity;GO:0009620//response to fungus;GO:0016567//protein ubiquitination;GO:0031663//lipopolysaccharide-mediated signaling pathway;GO:0032731//positive regulation of interleukin-1 beta production;GO:0032743//positive reg…	--
ENSSSCG00025063206	741.853	712.955	687.035	974.224	869.606	812.55	713.948	885.46	0.310609	0.0263913	0.258724	PHF11	Sus scrofa PHD finger protein 11 (PHF11), mRNA. [Source:RefSeq mRNA;Acc:NM_001244327]	-	-	-	-	GO:0005654//nucleoplasm;GO:0031965//nuclear membrane	GO:0046872//metal ion binding	-	--
ENSSSCG00025026246	367.223	337.363	307.055	426.437	422.45	405.199	337.214	418.029	0.309938	0.0120979	0.175114	VTCN1	XP_013852689.1 V-set domain-containing T-cell activation inhibitor 1 isoform X1 [Sus scrofa]	Environmental Information Processing	Signaling molecules and interaction	ko04514//Cell adhesion molecules	K06747	GO:0009897//external side of plasma membrane;GO:0016020//membrane;GO:0016021//integral component of membrane	GO:0005102//receptor binding	GO:0001562//response to protozoan;GO:0001817//regulation of cytokine production;GO:0042102//positive regulation of T cell proliferation;GO:0042130//negative regulation of T cell proliferation;GO:0043066//negative regulation of apoptotic process;GO:0050776//regulation of immune response;GO:0050852//T cell receptor signaling pathway;GO:0050868//negative regulation of T cell activation;GO:0072602//i…	--
ENSSSCG00025047424	591.075	547.833	556.985	741.167	616.95	743.257	565.298	700.458	0.309287	0.0366762	0.300469	ZNF330	XP_020957212.1 zinc finger protein 330 [Sus scrofa]	-	-	-	-	GO:0005634//nucleus	GO:0008270//zinc ion binding	-	--
ENSSSCG00025069980	457.933	416.315	504.179	570.237	522.596	614.139	459.476	568.991	0.308417	0.0403873	0.315263	NFXL1	XP_020956240.1 NF-X1-type zinc finger protein NFXL1 isoform X2 [Sus scrofa]	-	-	-	-	GO:0005634//nucleus;GO:0016020//membrane;GO:0016021//integral component of membrane	GO:0000977//RNA polymerase II regulatory region sequence-specific DNA binding;GO:0000981//RNA polymerase II transcription factor activity, sequence-specific DNA binding;GO:0003700//transcription factor activity, sequence-specific DNA binding;GO:0008270//zinc ion binding	GO:0006355//regulation of transcription, DNA-templated;GO:0006357//regulation of transcription from RNA polymerase II promoter	zf-NF-X1
ENSSSCG00025015030	625.247	626.709	630.602	735.793	796.269	799.096	627.52	777.053	0.308353	0.00195049	0.0886357	PKP2	XP_003126444.4 plakophilin-2 [Sus scrofa]	Human Diseases	Cardiovascular disease	ko05412//Arrhythmogenic right ventricular cardiomyopathy	K12642	-	GO:0005515//protein binding	GO:0098609//cell-cell adhesion	--
ENSSSCG00025031948	3393.27	3373.23	3494.38	4225.89	4389.7	4078.33	3420.29	4231.31	0.306983	0.00113789	0.0717075	PDHX	XP_003122917.2 LOW QUALITY PROTEIN: pyruvate dehydrogenase protein X component, mitochondrial [Sus scrofa]	Metabolism	Global and overview maps	ko01100//Metabolic pathways	K13997	-	GO:0016740//transferase activity;GO:0016746//transferase activity, transferring acyl groups	-	--
ENSSSCG00025003099	9288.2	9166.9	9396.69	11088.7	11603.9	11744.9	9283.93	11479.2	0.306217	0.000474772	0.0508007	SERPINB5	XP_020955234.1 serpin B5 [Sus scrofa]	Human Diseases;Cellular Processes	Cancer: overview;Cell growth and death	ko05206//MicroRNAs in cancer;ko04115//p53 signaling pathway	K10139;K10139	GO:0005615//extracellular space;GO:0005737//cytoplasm	GO:0004867//serine-type endopeptidase inhibitor activity	GO:0002009//morphogenesis of an epithelium;GO:0010951//negative regulation of endopeptidase activity;GO:0030198//extracellular matrix organization;GO:0050678//regulation of epithelial cell proliferation;GO:0060512//prostate gland morphogenesis	--
ENSSSCG00025029666	1685.72	1771.54	1612.64	2023.57	2191.26	2051.19	1689.97	2088.67	0.305591	0.00452712	0.116517	PTPN12	XP_020958212.1 tyrosine-protein phosphatase non-receptor type 12 isoform X1 [Sus scrofa]	-	-	-	-	GO:0002102//podosome;GO:0005737//cytoplasm;GO:0005829//cytosol	GO:0004721//phosphoprotein phosphatase activity;GO:0004725//protein tyrosine phosphatase activity;GO:0016787//hydrolase activity;GO:0016791//phosphatase activity;GO:0017124//SH3 domain binding	GO:0006470//protein dephosphorylation;GO:0016311//dephosphorylation;GO:0035335//peptidyl-tyrosine dephosphorylation;GO:0042058//regulation of epidermal growth factor receptor signaling pathway;GO:0071364//cellular response to epidermal growth factor stimulus	--
ENSSSCG00025006457	58.6043	55.1603	62.0483	74.2953	72.4264	70.5574	58.6043	72.4264	0.305508	0.00363269	0.108918	NR2F2	CAA54096.1 ARP-1 [Mus musculus]	-	-	-	-	GO:0005634//nucleus;GO:0005654//nucleoplasm;GO:0005829//cytosol	GO:0001972//retinoic acid binding;GO:0003677//DNA binding;GO:0003700//transcription factor activity, sequence-specific DNA binding;GO:0003707//steroid hormone receptor activity;GO:0004879//RNA polymerase II transcription factor activity, ligand-activated sequence-specific DNA binding;GO:0008270//zinc ion binding;GO:0042803//protein homodimerization activity;GO:0043565//sequence-specific DNA bindi…	GO:0000122//negative regulation of transcription from RNA polymerase II promoter;GO:0001701//in utero embryonic development;GO:0001764//neuron migration;GO:0001893//maternal placenta development;GO:0001937//negative regulation of endothelial cell proliferation;GO:0001945//lymph vessel development;GO:0006355//regulation of transcription, DNA-templated;GO:0006357//regulation of transcription from R…	RXR-like
ENSSSCG00025052437	58.6043	55.1603	62.0483	74.2953	72.4264	70.5574	58.6043	72.4264	0.305508	0.00363269	0.108918	NR2F1	XP_003354261.1 COUP transcription factor 1 isoform X1 [Sus scrofa]	-	-	-	-	GO:0005634//nucleus;GO:0005654//nucleoplasm;GO:0005829//cytosol	GO:0000977//RNA polymerase II regulatory region sequence-specific DNA binding;GO:0000978//RNA polymerase II core promoter proximal region sequence-specific DNA binding;GO:0001227//transcriptional repressor activity, RNA polymerase II transcription regulatory region sequence-specific binding;GO:0003677//DNA binding;GO:0003700//transcription factor activity, sequence-specific DNA binding;GO:0003707…	GO:0000122//negative regulation of transcription from RNA polymerase II promoter;GO:0006355//regulation of transcription, DNA-templated;GO:0006357//regulation of transcription from RNA polymerase II promoter;GO:0030154//cell differentiation;GO:0043401//steroid hormone mediated signaling pathway;GO:0045944//positive regulation of transcription from RNA polymerase II promoter;GO:0048856//anatomical…	RXR-like
ENSSSCG00025074413	400.87	400.961	386.509	498.439	443.485	526.047	396.113	489.324	0.304876	0.0196347	0.221908	KDM3A	XP_003124983.3 lysine-specific demethylase 3A isoform X1 [Sus scrofa]	Organismal Systems	Environmental adaptation	ko04714//Thermogenesis	K15601	-	-	-	--
ENSSSCG00025043344	6207.23	5951.77	6471.04	7428.33	7512.75	8056.34	6210.01	7665.81	0.303841	0.00416776	0.113457	GFPT1	XP_005662547.2 glutamine--fructose-6-phosphate aminotransferase [isomerizing] 1 isoform X1 [Sus scrofa]	Metabolism;Human Diseases;Metabolism;Metabolism	Global and overview maps;Endocrine and metabolic disease;Carbohydrate metabolism;Amino acid metabolism	ko01100//Metabolic pathways;ko04931//Insulin resistance;ko00520//Amino sugar and nucleotide sugar metabolism;ko00250//Alanine, aspartate and glutamate metabolism	K00820;K00820;K00820;K00820	-	GO:0004360//glutamine-fructose-6-phosphate transaminase (isomerizing) activity;GO:0097367//carbohydrate derivative binding	GO:0006002//fructose 6-phosphate metabolic process;GO:0006047//UDP-N-acetylglucosamine metabolic process;GO:0006487//protein N-linked glycosylation;GO:0032922//circadian regulation of gene expression;GO:1901135//carbohydrate derivative metabolic process;GO:1901137//carbohydrate derivative biosynthetic process	--
ENSSSCG00025026756	439.767	421.831	424.114	503.471	489.838	592.498	428.571	528.602	0.302649	0.0376215	0.303933	LRRC58	XP_020925967.1 leucine-rich repeat-containing protein 58 isoform X1 [Sus scrofa]	-	-	-	-	-	GO:0005515//protein binding	-	--
ENSSSCG00025017434	4538.31	4469.94	4654.66	6004.02	5746.57	5100.91	4554.3	5617.17	0.302612	0.0178496	0.213967	FAM162A	Sus scrofa family with sequence similarity 162 member A (FAM162A), mRNA. [Source:RefSeq mRNA;Acc:NM_001243573]	-	-	-	-	GO:0005739//mitochondrion;GO:0005829//cytosol;GO:0016020//membrane;GO:0016021//integral component of membrane	-	GO:0006919//activation of cysteine-type endopeptidase activity involved in apoptotic process;GO:0043065//positive regulation of apoptotic process;GO:0051402//neuron apoptotic process;GO:0071456//cellular response to hypoxia;GO:0090200//positive regulation of release of cytochrome c from mitochondria	--
ENSSSCG00025031583	134.59	149.152	140.593	172.608	179.201	171.525	141.445	174.445	0.302531	0.00245371	0.0955887	ZNF316	XP_020941730.1 zinc finger protein 316 [Sus scrofa]	Human Diseases	Infectious disease: viral	ko05168//Herpes simplex virus 1 infection	K09228	-	GO:0003676//nucleic acid binding	GO:0006355//regulation of transcription, DNA-templated	zf-C2H2
ENSSSCG00025026222	748.859	724.558	790.467	895.873	917.558	976.799	754.628	930.076	0.301584	0.00475206	0.119143	UXS1	Sus scrofa UDP-glucuronate decarboxylase 1 (UXS1), transcript variant 1, mRNA. [Source:RefSeq mRNA;Acc:NM_001244773]	Metabolism;Metabolism	Global and overview maps;Carbohydrate metabolism	ko01100//Metabolic pathways;ko00520//Amino sugar and nucleotide sugar metabolism	K08678;K08678	GO:0005737//cytoplasm;GO:0016020//membrane;GO:0016021//integral component of membrane;GO:1902494//catalytic complex	GO:0042802//identical protein binding;GO:0042803//protein homodimerization activity;GO:0048040//UDP-glucuronate decarboxylase activity;GO:0070403//NAD+ binding	-	--
ENSSSCG00025055400	3045.19	3140.73	2977.56	3609.76	3875.32	3806.08	3054.49	3763.72	0.301229	0.0015588	0.0821943	DPP4	NP_999422.1 dipeptidyl peptidase 4 [Sus scrofa]	Organismal Systems	Digestive system	ko04974//Protein digestion and absorption	K01278	-	GO:0004252//serine-type endopeptidase activity;GO:0008236//serine-type peptidase activity	GO:0006508//proteolysis	--
ENSSSCG00025023507	3034.53	3099.18	2887.02	3962.1	3883.76	3265.53	3006.91	3703.8	0.300722	0.0383186	0.307288	ITGA2	NP_001231201.2 integrin alpha-2 precursor [Sus scrofa]	Human Diseases;Human Diseases;Environmental Information Processing;Cellular Processes;Human Diseases;Cellular Processes;Cellular Processes;Organismal Systems;Human Diseases;Environmental Information Processing;Human Diseases;Human Diseases;Human Diseases;Organismal Systems	Cancer: overview;Infectious disease: viral;Signal transduction;Cell motility;Cancer: overview;Cellular community - eukaryotes;Transport and catabolism;Immune system;Cancer: specific types;Signaling molecules and interaction;Cardiovascular disease;Cardiovascular disease;Cardiovascular disease;Immune system	ko05200//Pathways in cancer;ko05165//Human papillomavirus infection;ko04151//PI3K-Akt signaling pathway;ko04810//Regulation of actin cytoskeleton;ko05205//Proteoglycans in cancer;ko04510//Focal adhesion;ko04145//Phagosome;ko04611//Platelet activation;ko05222//Small cell lung cancer;ko04512//ECM-receptor interaction;ko05410//Hypertrophic cardiomyopathy;ko05412//Arrhythmogenic right ventricular car…	K06481;K06481;K06481;K06481;K06481;K06481;K06481;K06481;K06481;K06481;K06481;K06481;K06481;K06481	GO:0008305//integrin complex	-	GO:0007155//cell adhesion	--
ENSSSCG00025004266	188.262	212.036	213.528	251.35	260.55	243.594	204.609	251.831	0.299588	0.00776101	0.147792	MTRF1L	Sus scrofa mitochondrial translational release factor 1 like (MTRF1L), mRNA. [Source:RefSeq mRNA;Acc:NM_001244934]	-	-	-	-	-	GO:0003747//translation release factor activity	GO:0006415//translational termination	--
ENSSSCG00025040560	224.665	239.855	234.896	280.118	282.157	298.068	233.139	286.781	0.298759	0.00175646	0.0862639	KDM4C	XP_020919521.1 lysine-specific demethylase 4C isoform X2 [Sus scrofa]	-	-	-	-	-	-	-	--
ENSSSCG00025065203	854.758	840.581	793.474	1004.01	1035.11	1019.67	829.604	1019.6	0.297505	0.000765714	0.0596505	STAT3	XP_008937984.1 PREDICTED: signal transducer and activator of transcription 3 [Merops nubicus]	Human Diseases;Human Diseases;Human Diseases;Human Diseases;Human Diseases;Human Diseases;Human Diseases;Human Diseases;Human Diseases;Human Diseases;Environmental Information Processing;Cellular Processes;Organismal Systems;Environmental Information Processing;Human Diseases;Organismal Systems;Human Diseases;Cellular Processes;Human Diseases;Human Diseases;Human Diseases;Human Diseases;Environme…	Cancer: overview;Cancer: overview;Infectious disease: viral;Infectious disease: viral;Cancer: overview;Infectious disease: viral;Cancer: overview;Infectious disease: viral;Infectious disease: viral;Infectious disease: viral;Signal transduction;Cell growth and death;Immune system;Signal transduction;Endocrine and metabolic disease;Endocrine system;Infectious disease: parasitic;Cellular community -…	ko05200//Pathways in cancer;ko05203//Viral carcinogenesis;ko05163//Human cytomegalovirus infection;ko05169//Epstein-Barr virus infection;ko05205//Proteoglycans in cancer;ko05167//Kaposi sarcoma-associated herpesvirus infection;ko05206//MicroRNAs in cancer;ko05161//Hepatitis B;ko05160//Hepatitis C;ko05162//Measles;ko04068//FoxO signaling pathway;ko04217//Necroptosis;ko04062//Chemokine signaling pa…	K04692;K04692;K04692;K04692;K04692;K04692;K04692;K04692;K04692;K04692;K04692;K04692;K04692;K04692;K04692;K04692;K04692;K04692;K04692;K04692;K04692;K04692;K04692;K04692;K04692;K04692;K04692;K04692;K04692	GO:0005634//nucleus	GO:0003700//transcription factor activity, sequence-specific DNA binding	GO:0006355//regulation of transcription, DNA-templated;GO:0007165//signal transduction	--
ENSSSCG00025035967	5852.86	5562.6	5978.41	6781.88	6653.96	7941.31	5797.96	7125.72	0.297491	0.0360358	0.298786	TOP1	XP_020934054.1 DNA topoisomerase 1 [Sus scrofa]	-	-	-	-	GO:0005694//chromosome	GO:0003677//DNA binding;GO:0003916//DNA topoisomerase activity;GO:0003917//DNA topoisomerase type I activity;GO:0016853//isomerase activity	GO:0006265//DNA topological change	--
ENSSSCG00025040389	868.12	855.744	901.187	1032.29	1058.79	1134.99	875.017	1075.35	0.297429	0.00398948	0.111426	ITPR3	XP_003128393.1 inositol 1,4,5-trisphosphate receptor type 3 isoform X1 [Sus scrofa]	Human Diseases;Human Diseases;Human Diseases;Human Diseases;Human Diseases;Cellular Processes;Human Diseases;Organismal Systems;Cellular Processes;Environmental Information Processing;Organismal Systems;Environmental Information Processing;Cellular Processes;Human Diseases;Environmental Information Processing;Organismal Systems;Organismal Systems;Organismal Systems;Organismal Systems;Organismal S…	Neurodegenerative disease;Infectious disease: bacterial;Infectious disease: viral;Infectious disease: viral;Cancer: overview;Cell growth and death;Infectious disease: viral;Immune system;Cell growth and death;Signal transduction;Endocrine system;Signal transduction;Cell growth and death;Endocrine and metabolic disease;Signal transduction;Immune system;Nervous system;Endocrine system;Endocrine sys…	ko05010//Alzheimer disease;ko05131//Shigellosis;ko05170//Human immunodeficiency virus 1 infection;ko05163//Human cytomegalovirus infection;ko05205//Proteoglycans in cancer;ko04218//Cellular senescence;ko05167//Kaposi sarcoma-associated herpesvirus infection;ko04621//NOD-like receptor signaling pathway;ko04210//Apoptosis;ko04371//Apelin signaling pathway;ko04921//Oxytocin signaling pathway;ko04022…	K04960;K04960;K04960;K04960;K04960;K04960;K04960;K04960;K04960;K04960;K04960;K04960;K04960;K04960;K04960;K04960;K04960;K04960;K04960;K04960;K04960;K04960;K04960;K04960;K04960;K04960;K04960;K04960;K04960;K04960;K04960;K04960;K04960;K04960;K04960;K04960;K04960;K04960;K04960;K04960;K04960;K04960;K04960;K04960;K04960	GO:0005783//endoplasmic reticulum;GO:0016020//membrane	GO:0005216//ion channel activity;GO:0005220//inositol 1,4,5-trisphosphate-sensitive calcium-release channel activity;GO:0005262//calcium channel activity;GO:0070679//inositol 1,4,5 trisphosphate binding	GO:0006811//ion transport;GO:0006816//calcium ion transport;GO:0055085//transmembrane transport;GO:0070588//calcium ion transmembrane transport	--
ENSSSCG00025076853	1059.49	1155.71	1136.92	1321.17	1328.26	1463.31	1117.37	1370.91	0.295029	0.00984636	0.163691	DHRS1	XP_003128591.1 dehydrogenase/reductase SDR family member 1 isoform X2 [Sus scrofa]	-	-	-	-	-	-	-	--
ENSSSCG00025043145	6884.29	7276.17	7051.2	8793.58	8997.04	8228.42	7070.55	8673.01	0.29471	0.00334315	0.104548	PDLIM5	XP_020957414.1 PDZ and LIM domain protein 5 isoform X8 [Sus scrofa]	-	-	-	-	-	GO:0005515//protein binding;GO:0046872//metal ion binding	-	--
ENSSSCG00025010394	2442.61	2268.37	2467.79	2816.11	2778.63	3201.36	2392.92	2932.03	0.293127	0.0223627	0.239405	MOV10	XP_005655499.1 putative helicase MOV-10 isoform X2 [Sus scrofa]	-	-	-	-	GO:0000932//cytoplasmic mRNA processing body;GO:0005829//cytosol;GO:0019034//viral replication complex;GO:0036464//cytoplasmic ribonucleoprotein granule;GO:0043186//P granule	GO:0003723//RNA binding;GO:0004386//helicase activity;GO:0032574//5'-3' RNA helicase activity	GO:0010526//negative regulation of transposition, RNA-mediated;GO:0035194//posttranscriptional gene silencing by RNA;GO:0035195//gene silencing by miRNA;GO:0035279//mRNA cleavage involved in gene silencing by miRNA;GO:0051607//defense response to virus;GO:0061014//positive regulation of mRNA catabolic process;GO:0061158//3'-UTR-mediated mRNA destabilization	--
ENSSSCG00025047509	299.562	248.495	250.968	344.038	329.713	305.219	266.342	326.323	0.293023	0.040696	0.316955	TDG	XP_020948293.1 G/T mismatch-specific thymine DNA glycosylase [Sus scrofa]	Genetic Information Processing	Replication and repair	ko03410//Base excision repair	K20813	GO:0005634//nucleus;GO:0005654//nucleoplasm;GO:0005886//plasma membrane;GO:0016605//PML body	GO:0000287//magnesium ion binding;GO:0003677//DNA binding;GO:0003690//double-stranded DNA binding;GO:0003712//transcription cofactor activity;GO:0004844//uracil DNA N-glycosylase activity;GO:0005080//protein kinase C binding;GO:0005524//ATP binding;GO:0008263//pyrimidine-specific mismatch base pair DNA N-glycosylase activity;GO:0019104//DNA N-glycosylase activity;GO:0030983//mismatched DNA bindin…	GO:0000122//negative regulation of transcription from RNA polymerase II promoter;GO:0006281//DNA repair;GO:0006284//base-excision repair;GO:0006285//base-excision repair, AP site formation;GO:0006298//mismatch repair;GO:0032091//negative regulation of protein binding;GO:0035562//negative regulation of chromatin binding;GO:0040029//regulation of gene expression, epigenetic;GO:0045995//regulation o…	--
ENSSSCG00025053080	601.69	575.155	592.819	720.834	720.189	727.024	589.888	722.682	0.29292	8.09e-05	0.0235398	CADPS	XP_018880077.1 calcium-dependent secretion activator 1 isoform X17 [Gorilla gorilla gorilla]	-	-	-	-	GO:0098793//presynapse	-	GO:0006887//exocytosis;GO:0016079//synaptic vesicle exocytosis;GO:0045921//positive regulation of exocytosis;GO:1990504//dense core granule exocytosis	--
ENSSSCG00025074155	8522.35	8719.27	8922.48	10665.9	10609.3	10768.4	8721.37	10681.2	0.292448	9.53e-05	0.0253178	PPA1	XP_017506888.1 PREDICTED: inorganic pyrophosphatase [Manis javanica]	Metabolism	Energy metabolism	ko00190//Oxidative phosphorylation	K01507	GO:0005737//cytoplasm	GO:0000287//magnesium ion binding;GO:0004427//inorganic diphosphatase activity;GO:0016462//pyrophosphatase activity	GO:0006796//phosphate-containing compound metabolic process	--
ENSSSCG00025012272	1269.98	1268.4	1333.8	1555.56	1471.97	1696.85	1290.72	1574.79	0.286983	0.0146988	0.194313	PTGS1	XP_001926164.2 prostaglandin G/H synthase 1 [Sus scrofa]	Metabolism;Organismal Systems;Organismal Systems;Metabolism;Organismal Systems	Global and overview maps;Immune system;Nervous system;Lipid metabolism;Endocrine system	ko01100//Metabolic pathways;ko04611//Platelet activation;ko04726//Serotonergic synapse;ko00590//Arachidonic acid metabolism;ko04923//Regulation of lipolysis in adipocytes	K00509;K00509;K00509;K00509;K00509	GO:0001750//photoreceptor outer segment;GO:0005737//cytoplasm;GO:0005794//Golgi apparatus;GO:0043231//intracellular membrane-bounded organelle	GO:0004601//peroxidase activity;GO:0004666//prostaglandin-endoperoxide synthase activity;GO:0020037//heme binding;GO:0046872//metal ion binding	GO:0001516//prostaglandin biosynthetic process;GO:0006693//prostaglandin metabolic process;GO:0006954//inflammatory response;GO:0006979//response to oxidative stress;GO:0008217//regulation of blood pressure;GO:0019371//cyclooxygenase pathway;GO:0042127//regulation of cell proliferation;GO:0055114//oxidation-reduction process;GO:0098869//cellular oxidant detoxification	--
ENSSSCG00025014580	1312.75	1231.98	1263.06	1488.44	1544.92	1612.12	1269.26	1548.49	0.286871	0.00284886	0.0974002	GGTA1P	Sus scrofa glycoprotein, alpha-galactosyltransferase 1 pseudogene (GGTA1P), transcript variant 3, mRNA. [Source:RefSeq mRNA;Acc:NM_001323056]	Metabolism	Glycan biosynthesis and metabolism	ko00601//Glycosphingolipid biosynthesis - lacto and neolacto series	K00743	GO:0016020//membrane;GO:0016021//integral component of membrane	GO:0016758//transferase activity, transferring hexosyl groups	GO:0005975//carbohydrate metabolic process	--
ENSSSCG00025002000	342.294	328.739	366.37	405.022	415.017	444.911	345.801	421.65	0.286103	0.0095738	0.162707	TC2N	XP_001929018.1 tandem C2 domains nuclear protein [Sus scrofa]	-	-	-	-	GO:0005634//nucleus	-	-	--
ENSSSCG00025076142	5457.47	5393.55	5264.24	6414.09	6741.79	6492.68	5371.75	6549.52	0.285997	0.000494654	0.0508007	SPTBN1	XP_020943877.1 spectrin beta chain, non-erythrocytic 1 isoform X1 [Sus scrofa]	-	-	-	-	GO:0005737//cytoplasm;GO:0005856//cytoskeleton;GO:0008091//spectrin	GO:0003779//actin binding;GO:0005200//structural constituent of cytoskeleton;GO:0005515//protein binding;GO:0005543//phospholipid binding	GO:0007010//cytoskeleton organization;GO:0051693//actin filament capping	--
ENSSSCG00025063530	1782.87	1659.58	1725.33	2094.11	2013.34	2192.7	1722.59	2100.05	0.285841	0.0038837	0.111426	P4HA2	XP_003354320.1 prolyl 4-hydroxylase subunit alpha-2 isoform X1 [Sus scrofa]	Metabolism;Metabolism	Global and overview maps;Amino acid metabolism	ko01100//Metabolic pathways;ko00330//Arginine and proline metabolism	K00472;K00472	GO:0005783//endoplasmic reticulum	GO:0004656//procollagen-proline 4-dioxygenase activity;GO:0005506//iron ion binding;GO:0005515//protein binding;GO:0016491//oxidoreductase activity;GO:0016702//oxidoreductase activity, acting on single donors with incorporation of molecular oxygen, incorporation of two atoms of oxygen;GO:0016705//oxidoreductase activity, acting on paired donors, with incorporation or reduction of molecular oxygen…	GO:0018401//peptidyl-proline hydroxylation to 4-hydroxy-L-proline;GO:0019511//peptidyl-proline hydroxylation;GO:0055114//oxidation-reduction process	--
ENSSSCG00025014639	164.95	183.403	168.517	199.892	226.117	203.781	172.29	209.93	0.28507	0.0192913	0.221036	SEPT3	XP_029061236.1 neuronal-specific septin-3 isoform X1 [Monodon monoceros]	Human Diseases;Human Diseases	Infectious disease: bacterial;Infectious disease: bacterial	ko05131//Shigellosis;ko05100//Bacterial invasion of epithelial cells	K16938;K16938	-	GO:0000166//nucleotide binding;GO:0005525//GTP binding	-	--
ENSSSCG00025016792	902.649	946.449	916.8	1195.38	1095.43	1078.39	921.966	1123.07	0.284658	0.00653571	0.139423	GYG2	XP_020935419.1 glycogenin-2 isoform X1 [Sus scrofa]	Metabolism;Metabolism	Global and overview maps;Carbohydrate metabolism	ko01100//Metabolic pathways;ko00500//Starch and sucrose metabolism	K00750;K00750	-	GO:0016740//transferase activity;GO:0016757//transferase activity, transferring glycosyl groups	-	--
ENSSSCG00025016376	2284.12	2131.21	2216.63	2995.32	2488.9	2591.64	2210.65	2691.95	0.284181	0.0401846	0.315014	THBS1	Sus scrofa thrombospondin 1 (THBS1), mRNA. [Source:RefSeq mRNA;Acc:NM_001244536]	Human Diseases;Environmental Information Processing;Human Diseases;Cellular Processes;Human Diseases;Environmental Information Processing;Cellular Processes;Cellular Processes;Environmental Information Processing;Environmental Information Processing;Human Diseases;Human Diseases	Infectious disease: viral;Signal transduction;Cancer: overview;Cellular community - eukaryotes;Cancer: overview;Signal transduction;Transport and catabolism;Cell growth and death;Signal transduction;Signaling molecules and interaction;Cancer: specific types;Infectious disease: parasitic	ko05165//Human papillomavirus infection;ko04151//PI3K-Akt signaling pathway;ko05205//Proteoglycans in cancer;ko04510//Focal adhesion;ko05206//MicroRNAs in cancer;ko04015//Rap1 signaling pathway;ko04145//Phagosome;ko04115//p53 signaling pathway;ko04350//TGF-beta signaling pathway;ko04512//ECM-receptor interaction;ko05219//Bladder cancer;ko05144//Malaria	K16857;K16857;K16857;K16857;K16857;K16857;K16857;K16857;K16857;K16857;K16857;K16857	GO:0005576//extracellular region;GO:0005577//fibrinogen complex;GO:0005615//extracellular space;GO:0009897//external side of plasma membrane;GO:0009986//cell surface;GO:0030141//secretory granule;GO:0031012//extracellular matrix;GO:0031091//platelet alpha granule	GO:0001786//phosphatidylserine binding;GO:0001968//fibronectin binding;GO:0005178//integrin binding;GO:0005201//extracellular matrix structural constituent;GO:0005509//calcium ion binding;GO:0005515//protein binding;GO:0008201//heparin binding;GO:0017134//fibroblast growth factor binding;GO:0030169//low-density lipoprotein particle binding;GO:0043236//laminin binding;GO:0050840//extracellular mat…	GO:0000187//activation of MAPK activity;GO:0001937//negative regulation of endothelial cell proliferation;GO:0001953//negative regulation of cell-matrix adhesion;GO:0002040//sprouting angiogenesis;GO:0002544//chronic inflammatory response;GO:0002581//negative regulation of antigen processing and presentation of peptide or polysaccharide antigen via MHC class II;GO:0002605//negative regulation of …	--
ENSSSCG00025027453	1112.64	1116.8	1165.63	1321.13	1395.34	1414.62	1131.69	1377.03	0.283083	0.00178632	0.0862639	MAP4K4	XP_020942790.1 mitogen-activated protein kinase kinase kinase kinase 4 isoform X5 [Sus scrofa]	Environmental Information Processing	Signal transduction	ko04010//MAPK signaling pathway	K04407	GO:0005737//cytoplasm;GO:0005925//focal adhesion	GO:0004111//creatine kinase activity;GO:0004672//protein kinase activity;GO:0004674//protein serine/threonine kinase activity;GO:0005524//ATP binding;GO:0008017//microtubule binding;GO:0016301//kinase activity	GO:0006468//protein phosphorylation;GO:0007346//regulation of mitotic cell cycle;GO:0016310//phosphorylation;GO:0023014//signal transduction by protein phosphorylation;GO:0030335//positive regulation of cell migration;GO:0031098//stress-activated protein kinase signaling cascade;GO:0032147//activation of protein kinase activity;GO:0035556//intracellular signal transduction;GO:0043066//negative re…	--
ENSSSCG00025034718	280.428	301.092	299.803	328.192	381.624	362.43	293.775	357.415	0.282892	0.0200445	0.225081	KLHL26	XP_003123571.1 kelch-like protein 26 isoform X1 [Sus scrofa]	-	-	-	-	-	GO:0005515//protein binding	-	--
ENSSSCG00025020843	2429.21	2475.69	2504.57	3201.87	2956.11	2844.7	2469.82	3000.9	0.280986	0.0078845	0.147792	CASP7	XP_020928977.1 caspase-7 isoform X1 [Sus scrofa]	Human Diseases;Human Diseases;Human Diseases;Human Diseases;Human Diseases;Cellular Processes;Environmental Information Processing;Cellular Processes;Human Diseases;Human Diseases;Cellular Processes	Cancer: overview;Neurodegenerative disease;Infectious disease: bacterial;Infectious disease: bacterial;Endocrine and metabolic disease;Cell growth and death;Signal transduction;Cell growth and death;Infectious disease: bacterial;Infectious disease: bacterial;Cell growth and death	ko05200//Pathways in cancer;ko05010//Alzheimer disease;ko05132//Salmonella infection;ko05130//Pathogenic Escherichia coli infection;ko04932//Non-alcoholic fatty liver disease;ko04210//Apoptosis;ko04668//TNF signaling pathway;ko04214//Apoptosis - fly;ko05133//Pertussis;ko05134//Legionellosis;ko04215//Apoptosis - multiple species	K04397;K04397;K04397;K04397;K04397;K04397;K04397;K04397;K04397;K04397;K04397	GO:0005737//cytoplasm	GO:0004197//cysteine-type endopeptidase activity;GO:0008233//peptidase activity;GO:0008234//cysteine-type peptidase activity;GO:0016787//hydrolase activity;GO:0097153//cysteine-type endopeptidase activity involved in apoptotic process	GO:0006508//proteolysis;GO:0006915//apoptotic process	--
ENSSSCG00025036535	24741.3	24833.2	24597.5	29982	29689.7	30411.6	24724	30027.8	0.280387	1.77e-05	0.0121236	PGK1	NP_001093402.1 phosphoglycerate kinase 1 [Sus scrofa]	Metabolism;Metabolism;Environmental Information Processing;Metabolism;Metabolism	Global and overview maps;Global and overview maps;Signal transduction;Global and overview maps;Carbohydrate metabolism	ko01100//Metabolic pathways;ko01200//Carbon metabolism;ko04066//HIF-1 signaling pathway;ko01230//Biosynthesis of amino acids;ko00010//Glycolysis / Gluconeogenesis	K00927;K00927;K00927;K00927;K00927	GO:0005615//extracellular space;GO:0005829//cytosol;GO:0045121//membrane raft	GO:0004618//phosphoglycerate kinase activity;GO:0005524//ATP binding;GO:0016301//kinase activity;GO:0016740//transferase activity;GO:0043531//ADP binding;GO:0047134//protein-disulfide reductase activity	GO:0006094//gluconeogenesis;GO:0006096//glycolytic process;GO:0016310//phosphorylation;GO:0016525//negative regulation of angiogenesis;GO:0030855//epithelial cell differentiation;GO:0031639//plasminogen activation;GO:0055114//oxidation-reduction process;GO:0071456//cellular response to hypoxia;GO:1903862//positive regulation of oxidative phosphorylation	--
ENSSSCG00025017118	883.183	935.265	1028.16	1160.89	1155.94	1139.37	948.868	1152.07	0.279945	0.00905697	0.158197	CASP10	NP_001155112.1 caspase-10 [Sus scrofa]	Human Diseases;Cellular Processes;Human Diseases;Environmental Information Processing;Organismal Systems	Infectious disease: viral;Cell growth and death;Infectious disease: bacterial;Signal transduction;Immune system	ko05161//Hepatitis B;ko04210//Apoptosis;ko05152//Tuberculosis;ko04668//TNF signaling pathway;ko04622//RIG-I-like receptor signaling pathway	K04400;K04400;K04400;K04400;K04400	GO:0005737//cytoplasm;GO:0031265//CD95 death-inducing signaling complex;GO:0097342//ripoptosome	GO:0004197//cysteine-type endopeptidase activity;GO:0005515//protein binding;GO:0008233//peptidase activity;GO:0008234//cysteine-type peptidase activity;GO:0016787//hydrolase activity;GO:0031625//ubiquitin protein ligase binding;GO:0035877//death effector domain binding;GO:0097153//cysteine-type endopeptidase activity involved in apoptotic process;GO:0097199//cysteine-type endopeptidase activity …	GO:0006508//proteolysis;GO:0006915//apoptotic process;GO:0006919//activation of cysteine-type endopeptidase activity involved in apoptotic process;GO:0042981//regulation of apoptotic process;GO:0043123//positive regulation of I-kappaB kinase/NF-kappaB signaling;GO:0097190//apoptotic signaling pathway	--
ENSSSCG00025022194	80.3984	84.5124	74.9335	87.7411	106.301	96.8332	79.9481	96.9584	0.278301	0.0478686	0.34469	OPHN1	XP_020935958.1 oligophrenin-1 isoform X1 [Sus scrofa]	-	-	-	-	GO:0005737//cytoplasm;GO:0015629//actin cytoskeleton;GO:0043195//terminal bouton;GO:0043197//dendritic spine	GO:0005096//GTPase activator activity	GO:0007165//signal transduction;GO:0030036//actin cytoskeleton organization;GO:0030100//regulation of endocytosis;GO:0043547//positive regulation of GTPase activity;GO:0048488//synaptic vesicle endocytosis;GO:0051966//regulation of synaptic transmission, glutamatergic;GO:1901799//negative regulation of proteasomal protein catabolic process	--
ENSSSCG00025013207	448.774	425.991	504.625	537.893	526.593	605.942	459.797	556.809	0.276188	0.0464593	0.341113	SLC35E1	XP_003123522.3 solute carrier family 35 member E1 [Sus scrofa]	-	-	-	-	GO:0005794//Golgi apparatus;GO:0016020//membrane;GO:0016021//integral component of membrane	GO:0015297//antiporter activity;GO:0022857//transmembrane transporter activity	GO:0055085//transmembrane transport	--
ENSSSCG00025047970	273.722	269.111	301.792	359.906	319.992	342.457	281.541	340.785	0.275514	0.0184245	0.21832	AGPAT4	XP_005654403.1 1-acyl-sn-glycerol-3-phosphate acyltransferase delta isoform X1 [Sus scrofa]	Metabolism;Environmental Information Processing;Metabolism;Metabolism	Global and overview maps;Signal transduction;Lipid metabolism;Lipid metabolism	ko01100//Metabolic pathways;ko04072//Phospholipase D signaling pathway;ko00564//Glycerophospholipid metabolism;ko00561//Glycerolipid metabolism	K13523;K13523;K13523;K13523	GO:0005741//mitochondrial outer membrane;GO:0005783//endoplasmic reticulum;GO:0012505//endomembrane system;GO:0016020//membrane;GO:0016021//integral component of membrane	GO:0003841//1-acylglycerol-3-phosphate O-acyltransferase activity;GO:0016740//transferase activity;GO:0016746//transferase activity, transferring acyl groups;GO:0042171//lysophosphatidic acid acyltransferase activity	GO:0006644//phospholipid metabolic process	--
ENSSSCG00025071012	904.022	849.038	922.808	1064.09	1039.76	1127.64	891.956	1077.16	0.272193	0.00569079	0.129979	PNPLA8	XP_020919229.1 calcium-independent phospholipase A2-gamma isoform X1 [Sus scrofa]	-	-	-	-	GO:0005777//peroxisome;GO:0005778//peroxisomal membrane;GO:0016020//membrane	GO:0016787//hydrolase activity;GO:0047499//calcium-independent phospholipase A2 activity	GO:0001516//prostaglandin biosynthetic process;GO:0006629//lipid metabolic process;GO:0006631//fatty acid metabolic process;GO:0008219//cell death;GO:0016042//lipid catabolic process;GO:0019369//arachidonic acid metabolic process;GO:0034638//phosphatidylcholine catabolic process;GO:0043651//linoleic acid metabolic process;GO:0046338//phosphatidylethanolamine catabolic process;GO:0050482//arachido…	--
ENSSSCG00025042680	316.366	311.059	330.768	360.449	423.65	371.882	319.397	385.327	0.270731	0.0315161	0.284807	TSEN15	XP_013835381.2 tRNA-splicing endonuclease subunit Sen15 isoform X1 [Sus scrofa]	-	-	-	-	-	GO:0003676//nucleic acid binding;GO:0004518//nuclease activity	GO:0006388//tRNA splicing, via endonucleolytic cleavage and ligation	--
ENSSSCG00025075688	668.502	586.483	678.454	767.414	773.414	790.843	644.48	777.224	0.270195	0.0114363	0.170713	MST1R	XP_020924439.1 macrophage-stimulating protein receptor isoform X3 [Sus scrofa]	-	-	-	-	GO:0016021//integral component of membrane	GO:0004672//protein kinase activity;GO:0004713//protein tyrosine kinase activity;GO:0004714//transmembrane receptor protein tyrosine kinase activity;GO:0005515//protein binding;GO:0005524//ATP binding	GO:0006468//protein phosphorylation;GO:0007169//transmembrane receptor protein tyrosine kinase signaling pathway	--
ENSSSCG00025068500	731.547	690.428	741.412	832.215	846.527	929.325	721.129	869.356	0.269689	0.0121353	0.175114	PSMB10	NP_001038030.1 proteasome subunit beta type-10 [Sus scrofa]	Genetic Information Processing	Folding, sorting and degradation	ko03050//Proteasome	K02733	GO:0000502//proteasome complex;GO:0005634//nucleus;GO:0005737//cytoplasm;GO:0005839//proteasome core complex;GO:1990111//spermatoproteasome complex	GO:0004175//endopeptidase activity;GO:0004298//threonine-type endopeptidase activity;GO:0008233//peptidase activity;GO:0016787//hydrolase activity	GO:0000902//cell morphogenesis;GO:0002376//immune system process;GO:0006508//proteolysis;GO:0010498//proteasomal protein catabolic process;GO:0010499//proteasomal ubiquitin-independent protein catabolic process;GO:0042098//T cell proliferation;GO:0043161//proteasome-mediated ubiquitin-dependent protein catabolic process;GO:0051603//proteolysis involved in cellular protein catabolic process	--
ENSSSCG00025076174	292.564	294.77	311.076	373.248	345.911	363.697	299.47	360.952	0.269396	0.00343576	0.10668	CTSF	XP_005654721.2 cathepsin F isoform X3 [Sus scrofa]	Cellular Processes;Cellular Processes	Transport and catabolism;Cell growth and death	ko04142//Lysosome;ko04210//Apoptosis	K01373;K01373	-	GO:0008234//cysteine-type peptidase activity	GO:0006508//proteolysis	--
ENSSSCG00025026696	2548.45	2599.02	2728.34	3020.11	3032.71	3430.84	2625.27	3161.22	0.268017	0.0209549	0.23114	CROT	carnitine O-octanoyltransferase [Source:NCBI gene;Acc:100521142]	Cellular Processes	Transport and catabolism	ko04146//Peroxisome	K05940	GO:0005777//peroxisome	GO:0008458//carnitine O-octanoyltransferase activity;GO:0016740//transferase activity;GO:0016746//transferase activity, transferring acyl groups	-	--
ENSSSCG00025012912	4939.03	5162.75	4420.63	5929.34	5805.87	5748.06	4840.8	5827.76	0.267695	0.0120321	0.175114	AK4	XP_005656211.1 adenylate kinase 4, mitochondrial isoform X1 [Sus scrofa]	Metabolism;Metabolism;Metabolism	Global and overview maps;Nucleotide metabolism;Metabolism of cofactors and vitamins	ko01100//Metabolic pathways;ko00230//Purine metabolism;ko00730//Thiamine metabolism	K00939;K00939;K00939	GO:0005739//mitochondrion;GO:0005759//mitochondrial matrix	GO:0000166//nucleotide binding;GO:0004017//adenylate kinase activity;GO:0004550//nucleoside diphosphate kinase activity;GO:0005524//ATP binding;GO:0005525//GTP binding;GO:0016301//kinase activity;GO:0016740//transferase activity;GO:0016776//phosphotransferase activity, phosphate group as acceptor;GO:0019205//nucleobase-containing compound kinase activity;GO:0046899//nucleoside triphosphate adenyl…	GO:0002082//regulation of oxidative phosphorylation;GO:0006139//nucleobase-containing compound metabolic process;GO:0006165//nucleoside diphosphate phosphorylation;GO:0006172//ADP biosynthetic process;GO:0009142//nucleoside triphosphate biosynthetic process;GO:0016310//phosphorylation;GO:0046033//AMP metabolic process;GO:0046034//ATP metabolic process;GO:0046039//GTP metabolic process;GO:0046940/…	--
ENSSSCG00025010186	436.261	435.607	476.545	559.943	515.257	546.242	449.471	540.481	0.266015	0.00858442	0.153676	SLC35A3	XP_027440408.1 UDP-N-acetylglucosamine transporter isoform X1 [Zalophus californianus]	-	-	-	-	GO:0000139//Golgi membrane;GO:0016020//membrane;GO:0016021//integral component of membrane	GO:0015165//pyrimidine nucleotide-sugar transmembrane transporter activity	GO:0090481//pyrimidine nucleotide-sugar transmembrane transport	--
ENSSSCG00025070567	643.233	642.923	659.036	802.26	795.67	737.866	648.398	778.599	0.264001	0.00352408	0.107491	BAZ1A	NP_001231088.1 bromodomain adjacent to zinc finger domain protein 1A [Sus scrofa]	-	-	-	-	GO:0005634//nucleus;GO:0008623//CHRAC	GO:0005515//protein binding;GO:0046872//metal ion binding	GO:0006261//DNA-dependent DNA replication;GO:0006338//chromatin remodeling	--
ENSSSCG00025053273	431.751	472.184	456.887	556.366	567.845	509.6	453.607	544.604	0.263763	0.0130507	0.183656	ARNT	Sus scrofa aryl hydrocarbon receptor nuclear translocator (ARNT), mRNA. [Source:RefSeq mRNA;Acc:NM_001315687]	Human Diseases;Environmental Information Processing;Human Diseases;Human Diseases;Human Diseases	Cancer: overview;Signal transduction;Endocrine and metabolic disease;Cancer: specific types;Cancer: overview	ko05200//Pathways in cancer;ko04066//HIF-1 signaling pathway;ko04934//Cushing syndrome;ko05211//Renal cell carcinoma;ko05204//Chemical carcinogenesis - DNA adducts	K09097;K09097;K09097;K09097;K09097	GO:0005634//nucleus;GO:0005654//nucleoplasm;GO:0005667//transcription factor complex;GO:0005737//cytoplasm;GO:0016604//nuclear body;GO:0090575//RNA polymerase II transcription factor complex	GO:0000978//RNA polymerase II core promoter proximal region sequence-specific DNA binding;GO:0000981//RNA polymerase II transcription factor activity, sequence-specific DNA binding;GO:0003677//DNA binding;GO:0003700//transcription factor activity, sequence-specific DNA binding;GO:0004879//RNA polymerase II transcription factor activity, ligand-activated sequence-specific DNA binding;GO:0008134//t…	GO:0001666//response to hypoxia;GO:0001892//embryonic placenta development;GO:0006355//regulation of transcription, DNA-templated;GO:0010575//positive regulation of vascular endothelial growth factor production;GO:0030154//cell differentiation;GO:0030522//intracellular receptor signaling pathway;GO:0033235//positive regulation of protein sumoylation;GO:0043619//regulation of transcription from RN…	bHLH
ENSSSCG00025061361	293.281	318.198	295.09	233.859	280.686	240.716	302.19	251.754	-0.263441	0.0388751	0.309084	TRIM41	XP_020939058.1 E3 ubiquitin-protein ligase TRIM41 isoform X1 [Sus scrofa]	-	-	-	-	GO:0005730//nucleolus;GO:0016604//nuclear body	GO:0005515//protein binding;GO:0008270//zinc ion binding;GO:0042802//identical protein binding;GO:0046872//metal ion binding	GO:0071222//cellular response to lipopolysaccharide;GO:0071225//cellular response to muramyl dipeptide	--
ENSSSCG00025023130	577.509	608.446	580.707	499.871	508.152	463.41	588.887	490.478	-0.263803	0.00432503	0.114979	MOCS2	XP_020932207.1 molybdenum cofactor synthesis 2 isoform X1 [Sus scrofa]	Metabolism;Metabolism;Genetic Information Processing	Global and overview maps;Metabolism of cofactors and vitamins;Folding, sorting and degradation	ko01100//Metabolic pathways;ko00790//Folate biosynthesis;ko04122//Sulfur relay system	K03635;K03635;K03635	GO:0005654//nucleoplasm;GO:0005737//cytoplasm;GO:0005829//cytosol;GO:0016607//nuclear speck;GO:0019008//molybdopterin synthase complex	GO:0016740//transferase activity;GO:0030366//molybdopterin synthase activity	GO:0006777//Mo-molybdopterin cofactor biosynthetic process	--
ENSSSCG00025022548	1087.4	1080.56	1208.72	903.071	912.45	996.403	1125.56	937.308	-0.264052	0.0211551	0.231882	DOCK8	XP_003121977.3 LOW QUALITY PROTEIN: dedicator of cytokinesis protein 8 [Sus scrofa]	-	-	-	-	-	GO:0005085//guanyl-nucleotide exchange factor activity	GO:0007264//small GTPase mediated signal transduction	--
ENSSSCG00025056218	428.116	401.202	401.899	352.415	335.23	337.393	410.406	341.679	-0.264408	0.00269441	0.0968942	TERF1	XP_005663085.1 telomeric repeat-binding factor 1 isoform X1 [Sus scrofa]	-	-	-	-	GO:0000781//chromosome, telomeric region;GO:0000783//nuclear telomere cap complex;GO:0000784//nuclear chromosome, telomeric region;GO:0001650//fibrillar center;GO:0005623//cell;GO:0005634//nucleus;GO:0005730//nucleolus;GO:0016604//nuclear body;GO:0070187//telosome	GO:0003677//DNA binding;GO:0003691//double-stranded telomeric DNA binding;GO:0003720//telomerase activity;GO:0008017//microtubule binding;GO:0008301//DNA binding, bending;GO:0042162//telomeric DNA binding;GO:0042802//identical protein binding;GO:0042803//protein homodimerization activity;GO:0071532//ankyrin repeat binding;GO:0098505//G-rich strand telomeric DNA binding	GO:0000723//telomere maintenance;GO:0007004//telomere maintenance via telomerase;GO:0007049//cell cycle;GO:0008156//negative regulation of DNA replication;GO:0032211//negative regulation of telomere maintenance via telomerase;GO:0045141//meiotic telomere clustering;GO:0051974//negative regulation of telomerase activity;GO:1904792//positive regulation of telosome assembly;GO:1904850//negative regu…	MYB
ENSSSCG00025026992	796.797	793.901	769.851	624.661	659.384	680.095	786.85	654.713	-0.265224	0.00194646	0.0886357	TMEM106B	XP_003130224.1 transmembrane protein 106B [Sus scrofa]	-	-	-	-	-	-	-	--
ENSSSCG00025037248	450.986	481.657	523.395	408.473	377.713	425.105	485.346	403.764	-0.265503	0.0315981	0.284807	SPATA20	XP_005668935.1 spermatogenesis-associated protein 20 isoform X2 [Sus scrofa]	-	-	-	-	-	GO:0003824//catalytic activity	-	--
ENSSSCG00025067963	707.936	742.835	712.716	599.62	621.037	578.928	721.162	599.862	-0.265694	0.00175896	0.0862639	PLCB1	XP_020933059.1 1-phosphatidylinositol 4,5-bisphosphate phosphodiesterase beta-1 isoform X1 [Sus scrofa]	Metabolism;Human Diseases;Human Diseases;Human Diseases;Human Diseases;Human Diseases;Environmental Information Processing;Organismal Systems;Organismal Systems;Organismal Systems;Environmental Information Processing;Environmental Information Processing;Organismal Systems;Environmental Information Processing;Environmental Information Processing;Human Diseases;Environmental Information Processing;…	Global and overview maps;Cancer: overview;Neurodegenerative disease;Neurodegenerative disease;Infectious disease: bacterial;Infectious disease: viral;Signal transduction;Immune system;Endocrine system;Immune system;Signal transduction;Signal transduction;Endocrine system;Signal transduction;Signal transduction;Endocrine and metabolic disease;Signal transduction;Circulatory system;Nervous system;E…	ko01100//Metabolic pathways;ko05200//Pathways in cancer;ko05010//Alzheimer disease;ko05016//Huntington disease;ko05131//Shigellosis;ko05163//Human cytomegalovirus infection;ko04015//Rap1 signaling pathway;ko04621//NOD-like receptor signaling pathway;ko04919//Thyroid hormone signaling pathway;ko04062//Chemokine signaling pathway;ko04071//Sphingolipid signaling pathway;ko04371//Apelin signaling pat…	K05858;K05858;K05858;K05858;K05858;K05858;K05858;K05858;K05858;K05858;K05858;K05858;K05858;K05858;K05858;K05858;K05858;K05858;K05858;K05858;K05858;K05858;K05858;K05858;K05858;K05858;K05858;K05858;K05858;K05858;K05858;K05858;K05858;K05858;K05858;K05858;K05858;K05858;K05858;K05858;K05858;K05858;K05858;K05858;K05858;K05858;K05858;K05858;K05858;K05858;K05858;K05858;K05858;K05858;K05858;K05858;K05858;…	GO:0000790//nuclear chromatin;GO:0005634//nucleus;GO:0005737//cytoplasm;GO:0016607//nuclear speck;GO:0032991//macromolecular complex;GO:0098794//postsynapse	GO:0004435//phosphatidylinositol phospholipase C activity;GO:0005096//GTPase activator activity;GO:0005509//calcium ion binding;GO:0005516//calmodulin binding;GO:0005521//lamin binding;GO:0005546//phosphatidylinositol-4,5-bisphosphate binding;GO:0008081//phosphoric diester hydrolase activity;GO:0016787//hydrolase activity;GO:0019899//enzyme binding	GO:0000086//G2/M transition of mitotic cell cycle;GO:0006629//lipid metabolic process;GO:0007165//signal transduction;GO:0007213//G-protein coupled acetylcholine receptor signaling pathway;GO:0007215//glutamate receptor signaling pathway;GO:0007420//brain development;GO:0007613//memory;GO:0008277//regulation of G-protein coupled receptor protein signaling pathway;GO:0016042//lipid catabolic proce…	--
ENSSSCG00025026659	668.519	672.62	691.12	579.015	583.47	525.314	677.42	562.599	-0.267942	0.00451031	0.116467	SI	XP_020925407.1 sucrase-isomaltase, intestinal isoform X1 [Sus scrofa]	Metabolism;Organismal Systems;Metabolism;Metabolism	Global and overview maps;Digestive system;Carbohydrate metabolism;Carbohydrate metabolism	ko01100//Metabolic pathways;ko04973//Carbohydrate digestion and absorption;ko00052//Galactose metabolism;ko00500//Starch and sucrose metabolism	K01203;K01203;K01203;K01203	-	GO:0003824//catalytic activity;GO:0004553//hydrolase activity, hydrolyzing O-glycosyl compounds;GO:0030246//carbohydrate binding	GO:0005975//carbohydrate metabolic process	--
ENSSSCG00025042327	1069.01	1010.35	1102.46	812.894	921.957	906.768	1060.61	880.54	-0.268433	0.0143257	0.191889	KLHL9	NP_001181728.1 kelch-like protein 9 [Macaca mulatta]	Genetic Information Processing	Folding, sorting and degradation	ko04120//Ubiquitin mediated proteolysis	K10447	GO:0030496//midbody;GO:0031463//Cul3-RING ubiquitin ligase complex	GO:0004842//ubiquitin-protein transferase activity;GO:0005515//protein binding;GO:0097602//cullin family protein binding	GO:0016567//protein ubiquitination;GO:0032465//regulation of cytokinesis	--
ENSSSCG00025055815	595.539	594.202	601.576	527.815	470.746	488.424	597.106	495.662	-0.26863	0.00397729	0.111426	TOPBP1	XP_020925124.1 DNA topoisomerase 2-binding protein 1 isoform X1 [Sus scrofa]	Genetic Information Processing	Replication and repair	ko03440//Homologous recombination	K10728	-	-	-	--
ENSSSCG00025020662	893.136	844.112	884.564	720.73	732.471	723.163	873.938	725.455	-0.268644	0.0006692	0.0562725	CIT	XP_020929199.1 citron Rho-interacting kinase isoform X1 [Sus scrofa]	-	-	-	-	-	GO:0004672//protein kinase activity;GO:0004674//protein serine/threonine kinase activity;GO:0005524//ATP binding	GO:0000281//mitotic cytokinesis;GO:0006468//protein phosphorylation;GO:0035556//intracellular signal transduction	--
ENSSSCG00025049494	528.726	535.56	579.034	426.106	452.117	485.544	547.773	454.589	-0.269017	0.0162004	0.205106	KIF23	XP_013848794.2 kinesin-like protein KIF23 isoform X1 [Sus scrofa]	Human Diseases	Cancer: overview	ko05206//MicroRNAs in cancer	K17387	GO:0005623//cell;GO:0005634//nucleus;GO:0005654//nucleoplasm;GO:0005813//centrosome;GO:0005819//spindle;GO:0005871//kinesin complex;GO:0005874//microtubule;GO:0030496//midbody;GO:0045171//intercellular bridge;GO:0072686//mitotic spindle;GO:0090543//Flemming body;GO:0097149//centralspindlin complex	GO:0000166//nucleotide binding;GO:0003774//motor activity;GO:0003777//microtubule motor activity;GO:0005524//ATP binding;GO:0008017//microtubule binding;GO:0016887//ATPase activity	GO:0000281//mitotic cytokinesis;GO:0000915//actomyosin contractile ring assembly;GO:0007018//microtubule-based movement;GO:0032467//positive regulation of cytokinesis;GO:0051256//mitotic spindle midzone assembly;GO:0072383//plus-end-directed vesicle transport along microtubule	--
ENSSSCG00025017339	367.364	378.569	316.163	294.586	309.92	276.418	354.032	293.641	-0.269825	0.0484446	0.346108	WDR34	XP_005660544.1 WD repeat-containing protein 34 [Sus scrofa]	-	-	-	-	-	GO:0005515//protein binding	-	--
ENSSSCG00025003414	685.399	712.852	697.924	527.354	571.334	639.804	698.725	579.498	-0.269922	0.0239808	0.248495	TMEM87B	XP_020942685.1 transmembrane protein 87B isoform X1 [Sus scrofa]	-	-	-	-	GO:0016020//membrane;GO:0016021//integral component of membrane	-	-	--
ENSSSCG00025016580	938.988	992.294	943.823	785.879	843.464	754.933	958.368	794.759	-0.270063	0.00619747	0.134454	ARHGEF18	XP_020939582.1 rho guanine nucleotide exchange factor 18 isoform X2 [Sus scrofa]	Cellular Processes	Cellular community - eukaryotes	ko04530//Tight junction	K21066	-	GO:0003676//nucleic acid binding;GO:0005085//guanyl-nucleotide exchange factor activity	GO:0007264//small GTPase mediated signal transduction	--
ENSSSCG00025075654	1256.36	1164.7	1281.87	1032.72	1018.31	1018.51	1234.31	1023.18	-0.270642	0.004175	0.113457	COL4A2	XP_020921567.1 collagen alpha-2(IV) chain [Sus scrofa]	Human Diseases;Human Diseases;Environmental Information Processing;Cellular Processes;Organismal Systems;Human Diseases;Human Diseases;Human Diseases;Environmental Information Processing;Organismal Systems	Cancer: overview;Infectious disease: viral;Signal transduction;Cellular community - eukaryotes;Endocrine system;Cancer: specific types;Endocrine and metabolic disease;Infectious disease: parasitic;Signaling molecules and interaction;Digestive system	ko05200//Pathways in cancer;ko05165//Human papillomavirus infection;ko04151//PI3K-Akt signaling pathway;ko04510//Focal adhesion;ko04926//Relaxin signaling pathway;ko05222//Small cell lung cancer;ko04933//AGE-RAGE signaling pathway in diabetic complications;ko05146//Amoebiasis;ko04512//ECM-receptor interaction;ko04974//Protein digestion and absorption	K06237;K06237;K06237;K06237;K06237;K06237;K06237;K06237;K06237;K06237	GO:0005581//collagen trimer;GO:0005587//collagen type IV trimer;GO:0005604//basement membrane;GO:0005615//extracellular space;GO:0031012//extracellular matrix	GO:0005201//extracellular matrix structural constituent;GO:0030020//extracellular matrix structural constituent conferring tensile strength	GO:0006351//transcription, DNA-templated;GO:0016525//negative regulation of angiogenesis;GO:0030198//extracellular matrix organization;GO:0035987//endodermal cell differentiation;GO:0038063//collagen-activated tyrosine kinase receptor signaling pathway;GO:0071560//cellular response to transforming growth factor beta stimulus	--
ENSSSCG00025027164	239.169	257.335	221.003	198.148	202.978	193.318	239.169	198.148	-0.271453	0.019439	0.221417	PIGX	XP_005670176.1 phosphatidylinositol-glycan biosynthesis class X protein, partial [Sus scrofa]	Metabolism;Metabolism	Global and overview maps;Glycan biosynthesis and metabolism	ko01100//Metabolic pathways;ko00563//Glycosylphosphatidylinositol (GPI)-anchor biosynthesis	K07541;K07541	GO:0005789//endoplasmic reticulum membrane;GO:0016020//membrane;GO:0016021//integral component of membrane	-	GO:0006506//GPI anchor biosynthetic process	--
ENSSSCG00025050126	1321.1	1279.1	1372.87	1059.51	1125.84	1104.86	1324.36	1096.74	-0.272072	0.00243554	0.0955887	DNMT1	Sus scrofa DNA methyltransferase 1 (DNMT1), mRNA. [Source:RefSeq mRNA;Acc:NM_001032355]	Metabolism;Human Diseases;Metabolism	Global and overview maps;Cancer: overview;Amino acid metabolism	ko01100//Metabolic pathways;ko05206//MicroRNAs in cancer;ko00270//Cysteine and methionine metabolism	K00558;K00558;K00558	GO:0005634//nucleus	GO:0003677//DNA binding;GO:0003682//chromatin binding;GO:0003886//DNA (cytosine-5-)-methyltransferase activity;GO:0008168//methyltransferase activity;GO:0008270//zinc ion binding;GO:0016740//transferase activity;GO:0046872//metal ion binding	GO:0010216//maintenance of DNA methylation;GO:0010424//DNA methylation on cytosine within a CG sequence;GO:0032259//methylation;GO:0090116//C-5 methylation of cytosine	--
ENSSSCG00025030743	757.499	787.622	798.866	603.694	609.24	727.843	781.329	646.926	-0.27233	0.0336959	0.291683	DAO	NP_999231.1 D-amino-acid oxidase [Sus scrofa]	Metabolism;Cellular Processes;Metabolism;Metabolism;Metabolism;Metabolism	Global and overview maps;Transport and catabolism;Amino acid metabolism;Amino acid metabolism;Biosynthesis of other secondary metabolites;Metabolism of other amino acids	ko01100//Metabolic pathways;ko04146//Peroxisome;ko00330//Arginine and proline metabolism;ko00260//Glycine, serine and threonine metabolism;ko00311//Penicillin and cephalosporin biosynthesis;ko00472//D-Arginine and D-ornithine metabolism	K00273;K00273;K00273;K00273;K00273;K00273	GO:0005741//mitochondrial outer membrane;GO:0005777//peroxisome;GO:0005778//peroxisomal membrane;GO:0005829//cytosol	GO:0003884//D-amino-acid oxidase activity;GO:0016491//oxidoreductase activity;GO:0042802//identical protein binding;GO:0048037//cofactor binding;GO:0071949//FAD binding	GO:0006562//proline catabolic process;GO:0036088//D-serine catabolic process;GO:0042416//dopamine biosynthetic process;GO:0046416//D-amino acid metabolic process;GO:0055114//oxidation-reduction process;GO:0055130//D-alanine catabolic process;GO:0070178//D-serine metabolic process	--
ENSSSCG00025011093	335.359	392.132	372.513	314.031	319.725	276.133	366.668	303.297	-0.273746	0.0423471	0.325764	RASSF7	XP_020938211.1 ras association domain-containing protein 7 isoform X1 [Sus scrofa]	-	-	-	-	-	-	GO:0007165//signal transduction;GO:0070507//regulation of microtubule cytoskeleton organization	--
ENSSSCG00025065687	1075.69	1043.69	919.235	795.344	876.449	840.404	1012.87	837.399	-0.274462	0.0299372	0.278919	NECTIN3	XP_020926053.1 nectin-3 isoform X1 [Sus scrofa]	Cellular Processes;Environmental Information Processing	Cellular community - eukaryotes;Signaling molecules and interaction	ko04520//Adherens junction;ko04514//Cell adhesion molecules	K06592;K06592	GO:0005886//plasma membrane;GO:0005911//cell-cell junction;GO:0005912//adherens junction;GO:0016020//membrane;GO:0016021//integral component of membrane;GO:0043296//apical junction complex;GO:0044291//cell-cell contact zone	GO:0038023//signaling receptor activity;GO:0042803//protein homodimerization activity;GO:0050839//cell adhesion molecule binding	GO:0002089//lens morphogenesis in camera-type eye;GO:0007155//cell adhesion;GO:0007156//homophilic cell adhesion via plasma membrane adhesion molecules;GO:0007157//heterophilic cell-cell adhesion via plasma membrane cell adhesion molecules;GO:0007286//spermatid development;GO:0009566//fertilization;GO:0060042//retina morphogenesis in camera-type eye;GO:0098609//cell-cell adhesion;GO:1902414//prot…	--
ENSSSCG00025037044	473.836	434.077	414.488	359.715	347.943	385.361	440.8	364.339	-0.274842	0.0208186	0.230716	SSBP4	XP_023481267.1 single-stranded DNA-binding protein 4 isoform X5 [Equus caballus]	-	-	-	-	-	GO:0003697//single-stranded DNA binding;GO:0005515//protein binding	-	--
ENSSSCG00025055113	241.714	232.885	251.674	204.318	208.042	187.204	242.091	199.855	-0.276597	0.0073544	0.145504	ZRANB3	XP_020930910.1 DNA annealing helicase and endonuclease ZRANB3 isoform X1 [Sus scrofa]	-	-	-	-	-	GO:0003676//nucleic acid binding;GO:0004519//endonuclease activity;GO:0005524//ATP binding	-	--
ENSSSCG00025040613	1001.51	1083.41	957.809	900.693	788.418	822.324	1014.24	837.145	-0.276853	0.0233722	0.244056	GALC	NP_001230560.1 galactocerebrosidase [Sus scrofa]	Metabolism;Cellular Processes;Metabolism	Global and overview maps;Transport and catabolism;Lipid metabolism	ko01100//Metabolic pathways;ko04142//Lysosome;ko00600//Sphingolipid metabolism	K01202;K01202;K01202	-	GO:0004336//galactosylceramidase activity	GO:0006683//galactosylceramide catabolic process	--
ENSSSCG00025053272	968.604	923.383	956.736	783.563	870.733	696.535	949.574	783.61	-0.277144	0.0333147	0.290748	PSENEN	XP_017193660.1 PREDICTED: gamma-secretase subunit PEN-2 isoform X1 [Oryctolagus cuniculus]	Human Diseases;Environmental Information Processing	Neurodegenerative disease;Signal transduction	ko05010//Alzheimer disease;ko04330//Notch signaling pathway	K06170;K06170	GO:0016020//membrane;GO:0016021//integral component of membrane;GO:0070765//gamma-secretase complex	-	GO:0007220//Notch receptor processing;GO:0010950//positive regulation of endopeptidase activity;GO:0016485//protein processing	--
ENSSSCG00025042507	11215.2	11995.2	10729.7	9254.04	9278.82	9475.14	11313.4	9336	-0.277154	0.0062103	0.134454	CRYAB	Alpha-crystallin B chain [Source:UniProtKB/Swiss-Prot;Acc:Q7M2W6]	Genetic Information Processing;Organismal Systems	Folding, sorting and degradation;Aging	ko04141//Protein processing in endoplasmic reticulum;ko04213//Longevity regulating pathway - multiple species	K09542;K09542	GO:0005634//nucleus;GO:0005737//cytoplasm;GO:0005739//mitochondrion;GO:0005829//cytosol;GO:0005886//plasma membrane;GO:0030018//Z disc;GO:0032991//macromolecular complex;GO:0043292//contractile fiber	GO:0001540//beta-amyloid binding;GO:0005198//structural molecule activity;GO:0005212//structural constituent of eye lens;GO:0042802//identical protein binding;GO:0042803//protein homodimerization activity;GO:0044877//macromolecular complex binding;GO:0046872//metal ion binding;GO:0051082//unfolded protein binding	GO:0001666//response to hypoxia;GO:0002088//lens development in camera-type eye;GO:0007021//tubulin complex assembly;GO:0007517//muscle organ development;GO:0010629//negative regulation of gene expression;GO:0010941//regulation of cell death;GO:0031333//negative regulation of protein complex assembly;GO:0032387//negative regulation of intracellular transport;GO:0042542//response to hydrogen perox…	--
ENSSSCG00025015167	703.27	671.096	692.05	579.948	553.224	571.447	688.806	568.206	-0.277683	0.000604556	0.0557411	DMXL2	XP_020951079.1 dmX-like protein 2 isoform X1 [Sus scrofa]	-	-	-	-	GO:0005623//cell;GO:0008021//synaptic vesicle;GO:0043291//RAVE complex	GO:0005515//protein binding;GO:0017137//Rab GTPase binding	GO:0007035//vacuolar acidification	--
ENSSSCG00025016921	1882.87	1877.63	1949.23	1506.12	1493.52	1710.41	1903.25	1570.01	-0.277685	0.0107816	0.167087	NADK2	XP_003359802.2 NAD kinase 2, mitochondrial isoform X1 [Sus scrofa]	Metabolism;Metabolism	Global and overview maps;Metabolism of cofactors and vitamins	ko01100//Metabolic pathways;ko00760//Nicotinate and nicotinamide metabolism	K00858;K00858	GO:0005739//mitochondrion	GO:0000166//nucleotide binding;GO:0003951//NAD+ kinase activity;GO:0005524//ATP binding;GO:0016301//kinase activity;GO:0016740//transferase activity;GO:0042803//protein homodimerization activity	GO:0006741//NADP biosynthetic process;GO:0016310//phosphorylation;GO:0019674//NAD metabolic process	--
ENSSSCG00025052484	342.042	369.52	366.251	331.023	283.914	274.163	359.271	296.367	-0.27769	0.0324943	0.286764	CABLES2	XP_001924544.1 CDK5 and ABL1 enzyme substrate 2 [Sus scrofa]	-	-	-	-	-	-	GO:0051726//regulation of cell cycle	--
ENSSSCG00025060353	867.656	824.265	839.322	727.871	743.728	614.742	843.748	695.447	-0.278871	0.0252423	0.255498	GAB1	XP_003129225.4 LOW QUALITY PROTEIN: GRB2-associated-binding protein 1 [Sus scrofa]	Human Diseases;Environmental Information Processing;Human Diseases;Organismal Systems;Environmental Information Processing;Human Diseases;Human Diseases;Environmental Information Processing;Human Diseases;Human Diseases	Cancer: overview;Signal transduction;Cancer: specific types;Nervous system;Signal transduction;Cancer: specific types;Infectious disease: bacterial;Signal transduction;Drug resistance: antineoplastic;Cancer: specific types	ko05205//Proteoglycans in cancer;ko04014//Ras signaling pathway;ko05225//Hepatocellular carcinoma;ko04722//Neurotrophin signaling pathway;ko04072//Phospholipase D signaling pathway;ko05226//Gastric cancer;ko05100//Bacterial invasion of epithelial cells;ko04012//ErbB signaling pathway;ko01521//EGFR tyrosine kinase inhibitor resistance;ko05211//Renal cell carcinoma	K09593;K09593;K09593;K09593;K09593;K09593;K09593;K09593;K09593;K09593	-	-	-	--
ENSSSCG00025071173	430.172	493.182	463.997	379.51	379.265	384.596	462.45	381.123	-0.27904	0.0112739	0.170379	TAX1BP1	XP_020934952.1 tax1-binding protein 1 isoform X2 [Sus scrofa]	Cellular Processes	Transport and catabolism	ko04137//Mitophagy - animal	K21347	-	-	-	--
ENSSSCG00025006016	689.933	665.669	685.942	560.438	547.144	574.81	680.515	560.797	-0.279147	0.0003997	0.0497096	C4H8orf37	XP_001924316.1 protein C8orf37 homolog [Sus scrofa]	-	-	-	-	-	-	-	--
ENSSSCG00025076716	106.872	99.4536	113.464	91.8002	92.5523	79.1605	106.597	87.8377	-0.27925	0.0341934	0.293639	SALL2	XP_020954946.1 sal-like protein 2 isoform X1 [Sus scrofa]	-	-	-	-	-	GO:0003676//nucleic acid binding	-	zf-C2H2
ENSSSCG00025024823	1075.85	1022.38	1027.48	843.426	914.834	816.419	1041.9	858.226	-0.279792	0.00564967	0.129745	CD109	XP_001927580.3 CD109 antigen isoform X1 [Sus scrofa]	-	-	-	-	GO:0005576//extracellular region;GO:0005615//extracellular space;GO:0016020//membrane;GO:0016021//integral component of membrane	GO:0004866//endopeptidase inhibitor activity	GO:0010951//negative regulation of endopeptidase activity	--
ENSSSCG00025011812	771.99	912.96	786.99	697.533	681.77	656.407	823.98	678.57	-0.280111	0.0347761	0.295327	SSBP3	XP_032969380.1 single-stranded DNA-binding protein 3 isoform X2 [Rhinolophus ferrumequinum]	-	-	-	-	GO:0005634//nucleus;GO:0005667//transcription factor complex;GO:0032991//macromolecular complex	GO:0003697//single-stranded DNA binding;GO:0005515//protein binding	GO:0002244//hematopoietic progenitor cell differentiation;GO:0008284//positive regulation of cell proliferation;GO:0021501//prechordal plate formation;GO:0021547//midbrain-hindbrain boundary initiation;GO:0045893//positive regulation of transcription, DNA-templated;GO:0045944//positive regulation of transcription from RNA polymerase II promoter;GO:0048382//mesendoderm development;GO:0060322//head…	--
ENSSSCG00025043838	4064.15	3668.24	4217.9	3204.46	3175.55	3457.45	3983.43	3279.15	-0.28069	0.0195351	0.221908	BPGM	XP_020934835.1 bisphosphoglycerate mutase [Sus scrofa]	Metabolism;Metabolism;Metabolism	Global and overview maps;Carbohydrate metabolism;Amino acid metabolism	ko01100//Metabolic pathways;ko00010//Glycolysis / Gluconeogenesis;ko00260//Glycine, serine and threonine metabolism	K01837;K01837;K01837	-	GO:0003824//catalytic activity;GO:0004082//bisphosphoglycerate mutase activity;GO:0004619//phosphoglycerate mutase activity;GO:0016853//isomerase activity;GO:0016868//intramolecular transferase activity, phosphotransferases	GO:0006096//glycolytic process	--
ENSSSCG00025010569	354.07	343.325	390.905	311.22	284.173	300.349	362.767	298.581	-0.28092	0.0173753	0.211457	B4GALNT3	XP_020948154.1 LOW QUALITY PROTEIN: beta-1,4-N-acetylgalactosaminyltransferase 3 [Sus scrofa]	Metabolism;Metabolism	Global and overview maps;Glycan biosynthesis and metabolism	ko01100//Metabolic pathways;ko00513//Various types of N-glycan biosynthesis	K09656;K09656	GO:0032580//Golgi cisterna membrane	GO:0008376//acetylgalactosaminyltransferase activity	-	--
ENSSSCG00025030848	311.89	297.045	262.056	242.947	241.403	232.518	290.33	238.956	-0.280948	0.0273649	0.265026	FAM173A	XP_003124753.1 protein FAM173A [Sus scrofa]	-	-	-	-	GO:0005739//mitochondrion;GO:0016020//membrane;GO:0016021//integral component of membrane	GO:0016279//protein-lysine N-methyltransferase activity	GO:0018023//peptidyl-lysine trimethylation	--
ENSSSCG00025017403	588.431	638.139	648.101	495.133	505.701	541.98	624.89	514.271	-0.281073	0.00895665	0.157085	PLXDC2	XP_020920620.1 plexin domain-containing protein 2 [Sus scrofa]	-	-	-	-	GO:0016020//membrane;GO:0016021//integral component of membrane	-	-	--
ENSSSCG00025054377	374.909	318.765	346.556	285.322	278.444	291.44	346.743	285.069	-0.282556	0.0207062	0.230278	WWP2	XP_020949520.1 NEDD4-like E3 ubiquitin-protein ligase WWP2 isoform X1 [Sus scrofa]	Genetic Information Processing	Folding, sorting and degradation	ko04120//Ubiquitin mediated proteolysis	K05630	GO:0005576//extracellular region;GO:0005634//nucleus;GO:0005737//cytoplasm	GO:0001085//RNA polymerase II transcription factor binding;GO:0004842//ubiquitin-protein transferase activity;GO:0005515//protein binding;GO:0008134//transcription factor binding;GO:0016740//transferase activity;GO:0061630//ubiquitin protein ligase activity	GO:0000122//negative regulation of transcription from RNA polymerase II promoter;GO:0000209//protein polyubiquitination;GO:0006511//ubiquitin-dependent protein catabolic process;GO:0006858//extracellular transport;GO:0010629//negative regulation of gene expression;GO:0016567//protein ubiquitination;GO:0032410//negative regulation of transporter activity;GO:0034765//regulation of ion transmembrane…	--
ENSSSCG00025067439	165.604	166.224	181.903	145.744	128.491	148.11	171.244	140.782	-0.28259	0.0202831	0.226884	ST7	Suppressor of tumorigenicity 7 protein [Source:UniProtKB/Swiss-Prot;Acc:Q2QLD7]	-	-	-	-	GO:0016020//membrane;GO:0016021//integral component of membrane	GO:0005515//protein binding	-	--
ENSSSCG00025043750	531.123	582.617	552.372	464.366	465.009	440.294	555.371	456.556	-0.282657	0.00437012	0.114979	POMK	XP_019776973.1 PREDICTED: protein O-mannose kinase [Tursiops truncatus]	Metabolism;Metabolism	Global and overview maps;Glycan biosynthesis and metabolism	ko01100//Metabolic pathways;ko00515//Mannose type O-glycan biosynthesis	K17547;K17547	-	GO:0004672//protein kinase activity;GO:0005524//ATP binding;GO:0019200//carbohydrate kinase activity	GO:0006468//protein phosphorylation;GO:0006493//protein O-linked glycosylation	--
ENSSSCG00025077636	1006.66	1021.31	1078.3	845.47	823.022	883.378	1035.43	850.623	-0.283634	0.00275458	0.0968996	PBLD	XP_003483533.3 phenazine biosynthesis-like domain-containing protein isoform X2 [Sus scrofa]	-	-	-	-	GO:0016020//membrane;GO:0016021//integral component of membrane	GO:0003824//catalytic activity	GO:0009058//biosynthetic process	--
ENSSSCG00025033739	274.984	259.279	256.88	205.165	213.92	230.613	263.714	216.566	-0.284168	0.00734675	0.145504	SYTL1	XP_005656135.1 synaptotagmin-like protein 1 isoform X2 [Sus scrofa]	-	-	-	-	-	GO:0017137//Rab GTPase binding	GO:0006886//intracellular protein transport;GO:0006887//exocytosis	--
ENSSSCG00025000204	744.614	644.519	664.904	568.615	520.846	597.001	684.679	562.154	-0.284461	0.0315499	0.284807	SLC35F2	XP_013834803.2 solute carrier family 35 member F2 isoform X1 [Sus scrofa]	-	-	-	-	GO:0016020//membrane;GO:0016021//integral component of membrane	GO:0022857//transmembrane transporter activity	GO:0055085//transmembrane transport	--
ENSSSCG00025002201	944.587	941.109	918.113	745.036	692.705	863.136	934.603	766.959	-0.285204	0.0304536	0.280874	COL4A5	XP_020936438.1 collagen alpha-5(IV) chain isoform X2 [Sus scrofa]	Human Diseases;Human Diseases;Environmental Information Processing;Cellular Processes;Organismal Systems;Human Diseases;Human Diseases;Human Diseases;Environmental Information Processing;Organismal Systems	Cancer: overview;Infectious disease: viral;Signal transduction;Cellular community - eukaryotes;Endocrine system;Cancer: specific types;Endocrine and metabolic disease;Infectious disease: parasitic;Signaling molecules and interaction;Digestive system	ko05200//Pathways in cancer;ko05165//Human papillomavirus infection;ko04151//PI3K-Akt signaling pathway;ko04510//Focal adhesion;ko04926//Relaxin signaling pathway;ko05222//Small cell lung cancer;ko04933//AGE-RAGE signaling pathway in diabetic complications;ko05146//Amoebiasis;ko04512//ECM-receptor interaction;ko04974//Protein digestion and absorption	K06237;K06237;K06237;K06237;K06237;K06237;K06237;K06237;K06237;K06237	GO:0005581//collagen trimer;GO:0005587//collagen type IV trimer;GO:0005604//basement membrane;GO:0005615//extracellular space;GO:0031012//extracellular matrix;GO:0031594//neuromuscular junction	GO:0005201//extracellular matrix structural constituent	GO:0007528//neuromuscular junction development;GO:0030198//extracellular matrix organization;GO:0038063//collagen-activated tyrosine kinase receptor signaling pathway	--
ENSSSCG00025044891	2718.87	2587.9	2726.59	2142.58	2087.9	2361.55	2677.78	2197.34	-0.285279	0.00718047	0.144811	EHD4	XP_020953010.1 EH domain-containing protein 4 [Sus scrofa]	Cellular Processes	Transport and catabolism	ko04144//Endocytosis	K12477	GO:0005783//endoplasmic reticulum;GO:0048471//perinuclear region of cytoplasm;GO:0055038//recycling endosome membrane	GO:0005509//calcium ion binding;GO:0005515//protein binding;GO:0005525//GTP binding	GO:0032456//endocytic recycling;GO:0051260//protein homooligomerization	--
ENSSSCG00025057647	808.022	755.097	767.195	600.951	584.173	726.886	776.771	637.337	-0.285434	0.0433648	0.331602	SPTLC3	XP_003134305.1 serine palmitoyltransferase 3 [Sus scrofa]	Metabolism;Environmental Information Processing;Metabolism	Global and overview maps;Signal transduction;Lipid metabolism	ko01100//Metabolic pathways;ko04071//Sphingolipid signaling pathway;ko00600//Sphingolipid metabolism	K00654;K00654;K00654	GO:0016020//membrane;GO:0016021//integral component of membrane;GO:0017059//serine C-palmitoyltransferase complex	GO:0003824//catalytic activity;GO:0004758//serine C-palmitoyltransferase activity;GO:0016740//transferase activity;GO:0030170//pyridoxal phosphate binding	GO:0009058//biosynthetic process;GO:0046520//sphingoid biosynthetic process	--
ENSSSCG00025074707	428.189	377.101	381.821	299.68	318.577	355.125	395.704	324.461	-0.286377	0.0364635	0.300017	GCKR	XP_013843384.2 glucokinase regulatory protein isoform X1 [Sus scrofa]	-	-	-	-	-	GO:0097367//carbohydrate derivative binding	GO:1901135//carbohydrate derivative metabolic process	--
ENSSSCG00025014995	3629.42	3423.68	3229.21	2702.02	2879.51	2849.23	3427.44	2810.25	-0.286433	0.00848608	0.152927	STOM	XP_020923940.1 erythrocyte band 7 integral membrane protein [Sus scrofa]	-	-	-	-	GO:0005887//integral component of plasma membrane;GO:0016020//membrane;GO:0016021//integral component of membrane	-	-	--
ENSSSCG00025013964	292.127	274.546	323.259	238.433	251.662	239.396	296.644	243.164	-0.286807	0.0228058	0.241482	SREBF2	XP_020947103.1 sterol regulatory element-binding protein 2 isoform X1 [Sus scrofa]	-	-	-	-	GO:0005634//nucleus;GO:0005654//nucleoplasm;GO:0005737//cytoplasm;GO:0005783//endoplasmic reticulum;GO:0016020//membrane;GO:0032937//SREBP-SCAP-Insig complex;GO:0043231//intracellular membrane-bounded organelle	GO:0000978//RNA polymerase II core promoter proximal region sequence-specific DNA binding;GO:0001227//transcriptional repressor activity, RNA polymerase II transcription regulatory region sequence-specific binding;GO:0003677//DNA binding;GO:0003700//transcription factor activity, sequence-specific DNA binding;GO:0008022//protein C-terminus binding;GO:0044212//transcription regulatory region DNA b…	GO:0000122//negative regulation of transcription from RNA polymerase II promoter;GO:0006355//regulation of transcription, DNA-templated;GO:0009267//cellular response to starvation;GO:0010886//positive regulation of cholesterol storage;GO:0032933//SREBP signaling pathway;GO:0042632//cholesterol homeostasis;GO:0045944//positive regulation of transcription from RNA polymerase II promoter;GO:0071404/…	bHLH
ENSSSCG00025009251	1061.4	1010.42	1084.12	809.917	830.714	946.119	1051.98	862.25	-0.286934	0.0163629	0.205106	CRYZ	Sus scrofa crystallin zeta (CRYZ), mRNA. [Source:RefSeq mRNA;Acc:NM_001044584]	-	-	-	-	GO:0005829//cytosol	GO:0003730//mRNA 3'-UTR binding;GO:0003960//NADPH:quinone reductase activity;GO:0008270//zinc ion binding;GO:0016491//oxidoreductase activity;GO:0070402//NADPH binding	GO:0042178//xenobiotic catabolic process;GO:0051289//protein homotetramerization;GO:0055114//oxidation-reduction process	--
ENSSSCG00025033647	379.477	395.346	398.189	317.885	338.391	304.598	391.004	320.291	-0.2878	0.00346215	0.106902	PRR11	XP_005669056.2 LOW QUALITY PROTEIN: proline-rich protein 11 [Sus scrofa]	-	-	-	-	-	-	-	--
ENSSSCG00025014230	1700.25	1762.24	1774.85	1405.82	1387.85	1494.44	1745.78	1429.37	-0.288493	0.00140969	0.0797216	FBP1	fructose-bisphosphatase 1 [Source:NCBI gene;Acc:397038]	Metabolism;Organismal Systems;Metabolism;Environmental Information Processing;Organismal Systems;Metabolism;Metabolism;Metabolism	Global and overview maps;Endocrine system;Global and overview maps;Signal transduction;Endocrine system;Carbohydrate metabolism;Carbohydrate metabolism;Carbohydrate metabolism	ko01100//Metabolic pathways;ko04910//Insulin signaling pathway;ko01200//Carbon metabolism;ko04152//AMPK signaling pathway;ko04922//Glucagon signaling pathway;ko00010//Glycolysis / Gluconeogenesis;ko00051//Fructose and mannose metabolism;ko00030//Pentose phosphate pathway	K03841;K03841;K03841;K03841;K03841;K03841;K03841;K03841	GO:0005634//nucleus;GO:0005737//cytoplasm;GO:0005829//cytosol	GO:0001085//RNA polymerase II transcription factor binding;GO:0003824//catalytic activity;GO:0016208//AMP binding;GO:0016787//hydrolase activity;GO:0016791//phosphatase activity;GO:0042132//fructose 1,6-bisphosphate 1-phosphatase activity;GO:0042578//phosphoric ester hydrolase activity;GO:0042802//identical protein binding;GO:0046872//metal ion binding;GO:0048029//monosaccharide binding	GO:0000122//negative regulation of transcription from RNA polymerase II promoter;GO:0005975//carbohydrate metabolic process;GO:0005986//sucrose biosynthetic process;GO:0006000//fructose metabolic process;GO:0006002//fructose 6-phosphate metabolic process;GO:0006094//gluconeogenesis;GO:0006111//regulation of gluconeogenesis;GO:0008152//metabolic process;GO:0016311//dephosphorylation;GO:0030308//ne…	--
ENSSSCG00025053960	1036.15	967.894	1079.25	839.102	772.468	908.528	1027.76	840.033	-0.29099	0.0210904	0.231755	LOC102988322	XP_023989061.1 glycine N-phenylacetyltransferase [Physeter catodon]	Metabolism	Amino acid metabolism	ko00360//Phenylalanine metabolism	K15517	GO:0005739//mitochondrion	GO:0047961//glycine N-acyltransferase activity	-	--
ENSSSCG00025026699	354.314	335.011	342.577	294.342	262.005	286.819	343.967	281.056	-0.291416	0.00504759	0.123462	POLE	XP_020929603.1 DNA polymerase epsilon catalytic subunit A [Sus scrofa]	Genetic Information Processing;Genetic Information Processing;Genetic Information Processing	Replication and repair;Replication and repair;Replication and repair	ko03420//Nucleotide excision repair;ko03030//DNA replication;ko03410//Base excision repair	K02324;K02324;K02324	GO:0005634//nucleus;GO:0008622//epsilon DNA polymerase complex	GO:0000166//nucleotide binding;GO:0003676//nucleic acid binding;GO:0003677//DNA binding;GO:0003887//DNA-directed DNA polymerase activity;GO:0008270//zinc ion binding	GO:0006260//DNA replication;GO:0006281//DNA repair	--
ENSSSCG00025003987	590.176	610.807	614.069	493.625	505.693	482.917	605.017	494.078	-0.292237	0.000369954	0.0496592	ZNHIT6	XP_020944212.1 box C/D snoRNA protein 1 isoform X3 [Sus scrofa]	-	-	-	-	-	-	-	--
ENSSSCG00025057243	469.133	461.177	461.328	384.806	386.462	365.071	463.879	378.78	-0.292391	0.000318949	0.0456201	KIF22	NP_001229948.1 kinesin-like protein KIF22 [Sus scrofa]	Organismal Systems	Endocrine system	ko04914//Progesterone-mediated oocyte maturation	K10403	GO:0005874//microtubule	GO:0000166//nucleotide binding;GO:0003677//DNA binding;GO:0003774//motor activity;GO:0003777//microtubule motor activity;GO:0005524//ATP binding;GO:0008017//microtubule binding	GO:0006281//DNA repair;GO:0007018//microtubule-based movement	--
ENSSSCG00025027980	591.467	636.368	645.672	455.017	519.743	553.267	624.502	509.342	-0.294071	0.0259551	0.257511	CHDH	XP_005669704.1 choline dehydrogenase, mitochondrial [Sus scrofa]	Metabolism;Metabolism	Global and overview maps;Amino acid metabolism	ko01100//Metabolic pathways;ko00260//Glycine, serine and threonine metabolism	K00108;K00108	-	GO:0016614//oxidoreductase activity, acting on CH-OH group of donors;GO:0050660//flavin adenine dinucleotide binding	GO:0055114//oxidation-reduction process	--
ENSSSCG00025006747	636.548	647.901	638.552	544.09	514.792	508.564	641	522.482	-0.294943	0.000499689	0.0508007	KIF11	XP_003133196.1 kinesin-like protein KIF11 [Sus scrofa]	-	-	-	-	GO:0000922//spindle pole;GO:0005634//nucleus;GO:0005819//spindle;GO:0005829//cytosol;GO:0005871//kinesin complex;GO:0005874//microtubule;GO:0005876//spindle microtubule;GO:0032991//macromolecular complex;GO:0072686//mitotic spindle	GO:0000166//nucleotide binding;GO:0003774//motor activity;GO:0003777//microtubule motor activity;GO:0005524//ATP binding;GO:0008017//microtubule binding;GO:0008574//ATP-dependent microtubule motor activity, plus-end-directed;GO:0016887//ATPase activity;GO:0019901//protein kinase binding	GO:0007018//microtubule-based movement;GO:0007051//spindle organization;GO:0007100//mitotic centrosome separation;GO:0046602//regulation of mitotic centrosome separation;GO:0051225//spindle assembly;GO:0090307//mitotic spindle assembly	--
ENSSSCG00025041419	2085.79	2163.32	1836.82	1681.86	1747.41	1527.92	2028.64	1652.4	-0.295954	0.0332898	0.290748	IFT57	XP_020926114.1 intraflagellar transport protein 57 homolog [Sus scrofa]	Human Diseases	Neurodegenerative disease	ko05016//Huntington disease	K04638	-	-	-	--
ENSSSCG00025031036	725.933	712.891	717.973	598.957	555.284	601.628	718.932	585.29	-0.296704	0.000993463	0.0671935	TTC25	XP_020922647.1 tetratricopeptide repeat protein 25 isoform X4 [Sus scrofa]	-	-	-	-	-	GO:0005515//protein binding	-	--
ENSSSCG00025032171	229.335	213.487	221.668	155.163	186.848	198.929	221.496	180.313	-0.296779	0.0408132	0.317375	USP30	XP_001929319.2 LOW QUALITY PROTEIN: ubiquitin carboxyl-terminal hydrolase 30 [Sus scrofa]	Cellular Processes	Transport and catabolism	ko04137//Mitophagy - animal	K11851	GO:0016020//membrane;GO:0016021//integral component of membrane	GO:0008233//peptidase activity;GO:0008234//cysteine-type peptidase activity;GO:0016787//hydrolase activity;GO:0036459//thiol-dependent ubiquitinyl hydrolase activity	GO:0006508//proteolysis;GO:0006511//ubiquitin-dependent protein catabolic process;GO:0016579//protein deubiquitination	--
ENSSSCG00025000758	415.385	406.904	392.025	328.909	333.982	323.836	404.771	328.909	-0.29942	0.000518196	0.0508007	FTCDNL1	PNJ73745.1 LOW QUALITY PROTEIN: FTCDNL1 isoform 3 [Pongo abelii]	-	-	-	-	-	GO:0005542//folic acid binding;GO:0016740//transferase activity	-	--
ENSSSCG00025058019	760.632	750.799	770.464	598.246	638.529	617.397	760.632	618.057	-0.299457	0.00038621	0.0497096	RAD18	NP_001136305.1 E3 ubiquitin-protein ligase RAD18 [Sus scrofa]	-	-	-	-	-	GO:0003677//DNA binding;GO:0003697//single-stranded DNA binding;GO:0061630//ubiquitin protein ligase activity	GO:0006281//DNA repair;GO:0006301//postreplication repair;GO:0006513//protein monoubiquitination	--
ENSSSCG00025041317	4256.08	4174.84	4308.26	3165.63	3327.37	3856.79	4246.4	3449.93	-0.299672	0.019918	0.22473	EHD3	XP_020943317.1 EH domain-containing protein 3 [Sus scrofa]	Cellular Processes	Transport and catabolism	ko04144//Endocytosis	K12476	GO:0005737//cytoplasm;GO:0005829//cytosol;GO:0020018//ciliary pocket membrane;GO:0030139//endocytic vesicle;GO:0048471//perinuclear region of cytoplasm;GO:0055038//recycling endosome membrane	GO:0005509//calcium ion binding;GO:0005515//protein binding;GO:0005525//GTP binding	GO:0001881//receptor recycling;GO:0032456//endocytic recycling;GO:0034498//early endosome to Golgi transport;GO:0051260//protein homooligomerization;GO:0055117//regulation of cardiac muscle contraction;GO:0060271//cilium morphogenesis;GO:0072659//protein localization to plasma membrane;GO:0086036//regulation of cardiac muscle cell membrane potential;GO:0090160//Golgi to lysosome transport;GO:1901…	--
ENSSSCG00025068663	1901.65	1881.43	2015.14	1473.99	1579.69	1654.46	1932.74	1569.38	-0.300454	0.00556688	0.129745	HDAC6	XP_005673657.1 histone deacetylase 6 isoform X1 [Sus scrofa]	Human Diseases;Human Diseases	Cancer: overview;Substance dependence	ko05203//Viral carcinogenesis;ko05034//Alcoholism	K11407;K11407	GO:0000118//histone deacetylase complex;GO:0005634//nucleus;GO:0005654//nucleoplasm;GO:0005737//cytoplasm;GO:0005829//cytosol;GO:0005874//microtubule;GO:0005875//microtubule associated complex;GO:0005881//cytoplasmic microtubule;GO:0005901//caveola;GO:0016234//inclusion body;GO:0016235//aggresome;GO:0030286//dynein complex;GO:0030424//axon;GO:0030425//dendrite;GO:0031252//cell leading edge;GO:003…	GO:0000978//RNA polymerase II core promoter proximal region sequence-specific DNA binding;GO:0004407//histone deacetylase activity;GO:0008013//beta-catenin binding;GO:0008017//microtubule binding;GO:0008270//zinc ion binding;GO:0016787//hydrolase activity;GO:0031593//polyubiquitin binding;GO:0031625//ubiquitin protein ligase binding;GO:0033558//protein deacetylase activity;GO:0042826//histone dea…	GO:0000209//protein polyubiquitination;GO:0006476//protein deacetylation;GO:0006511//ubiquitin-dependent protein catabolic process;GO:0006515//misfolded or incompletely synthesized protein catabolic process;GO:0006886//intracellular protein transport;GO:0007026//negative regulation of microtubule depolymerization;GO:0010634//positive regulation of epithelial cell migration;GO:0010870//positive re…	--
ENSSSCG00025043270	813.941	732.059	717.027	661.216	531.003	644.859	754.343	612.359	-0.300841	0.0491509	0.34922	SFT2D2	SFT2 domain containing 2 [Source:NCBI gene;Acc:100157189]	-	-	-	-	GO:0016020//membrane;GO:0016021//integral component of membrane	-	GO:0015031//protein transport;GO:0016192//vesicle-mediated transport	--
ENSSSCG00025035622	613.835	680.732	624.277	525.857	518.696	511.524	639.615	518.693	-0.302323	0.00465923	0.118174	PARD3B	XP_020930705.1 partitioning defective 3 homolog B isoform X5 [Sus scrofa]	-	-	-	-	GO:0030054//cell junction;GO:0032991//macromolecular complex	GO:0005515//protein binding	-	--
ENSSSCG00025045854	1015.28	917.238	1029.08	891.118	715.957	793.124	987.199	800.066	-0.303222	0.0386905	0.309084	PLK1	XP_019843473.1 PREDICTED: serine/threonine-protein kinase PLK1 isoform X1 [Bos indicus]	Cellular Processes;Environmental Information Processing;Cellular Processes;Organismal Systems	Cell growth and death;Signal transduction;Cell growth and death;Endocrine system	ko04110//Cell cycle;ko04068//FoxO signaling pathway;ko04114//Oocyte meiosis;ko04914//Progesterone-mediated oocyte maturation	K06631;K06631;K06631;K06631	-	GO:0000166//nucleotide binding;GO:0004672//protein kinase activity;GO:0004674//protein serine/threonine kinase activity;GO:0005515//protein binding;GO:0005524//ATP binding;GO:0016301//kinase activity;GO:0016740//transferase activity	GO:0006468//protein phosphorylation;GO:0016310//phosphorylation	--
ENSSSCG00025027766	496.554	439.506	439.679	355.343	387.383	371.898	458.58	371.541	-0.30365	0.0146012	0.193974	EPB41L4A	XP_006204025.1 band 4.1-like protein 4A isoform X1 [Vicugna pacos]	-	-	-	-	GO:0005856//cytoskeleton	-	-	--
ENSSSCG00025014550	265.236	252.147	264.884	183.462	242.179	207.473	260.756	211.038	-0.305195	0.0474296	0.343844	ALAS1	XP_006180046.2 5-aminolevulinate synthase, nonspecific, mitochondrial isoform X1 [Camelus ferus]	Metabolism;Metabolism;Metabolism	Global and overview maps;Amino acid metabolism;Metabolism of cofactors and vitamins	ko01100//Metabolic pathways;ko00260//Glycine, serine and threonine metabolism;ko00860//Porphyrin metabolism	K00643;K00643;K00643	GO:0005739//mitochondrion;GO:0005759//mitochondrial matrix	GO:0003824//catalytic activity;GO:0003870//5-aminolevulinate synthase activity;GO:0016740//transferase activity;GO:0016746//transferase activity, transferring acyl groups;GO:0030170//pyridoxal phosphate binding	GO:0006778//porphyrin-containing compound metabolic process;GO:0006782//protoporphyrinogen IX biosynthetic process;GO:0006783//heme biosynthetic process;GO:0009058//biosynthetic process;GO:0033014//tetrapyrrole biosynthetic process	--
ENSSSCG00025004368	256.201	234.073	287.383	224.988	198.972	205.142	259.219	209.7	-0.305841	0.0461337	0.340827	DZIP1	XP_020921449.1 LOW QUALITY PROTEIN: zinc finger protein DZIP1 [Sus scrofa]	-	-	-	-	-	GO:0003676//nucleic acid binding	-	zf-C2H2
ENSSSCG00025011014	559.282	487.406	506.426	402.356	391.193	462.102	517.705	418.55	-0.306729	0.0322108	0.2859	WDR35	XP_020943470.1 WD repeat-containing protein 35 isoform X2 [Sus scrofa]	-	-	-	-	-	GO:0005515//protein binding	-	--
ENSSSCG00025025567	1332.78	1303.29	1302.61	1003.09	1030.46	1150.29	1312.89	1061.28	-0.306948	0.00555571	0.129745	ADAM10	NP_001124003.1 disintegrin and metalloproteinase domain-containing protein 10 precursor [Sus scrofa]	Human Diseases;Organismal Systems;Human Diseases	Neurodegenerative disease;Development and regeneration;Infectious disease: bacterial	ko05010//Alzheimer disease;ko04361//Axon regeneration;ko05120//Epithelial cell signaling in Helicobacter pylori infection	K06704;K06704;K06704	GO:0016020//membrane;GO:0016021//integral component of membrane	GO:0004222//metalloendopeptidase activity;GO:0008237//metallopeptidase activity	GO:0006508//proteolysis;GO:0006509//membrane protein ectodomain proteolysis;GO:0007219//Notch signaling pathway	--
ENSSSCG00025022175	254.984	240.17	259.708	208.886	200.2	200.811	251.621	203.299	-0.307645	0.00176546	0.0862639	DIP2A	XP_020938136.1 disco-interacting protein 2 homolog A isoform X3 [Sus scrofa]	-	-	-	-	-	GO:0003824//catalytic activity	-	--
ENSSSCG00025027008	715.484	688.574	746.995	557.43	610.172	570.128	717.018	579.243	-0.307839	0.00402284	0.111426	TTC12	XP_005667402.1 tetratricopeptide repeat protein 12 isoform X1 [Sus scrofa]	-	-	-	-	-	GO:0005515//protein binding	-	--
ENSSSCG00025042308	776.814	840.351	737.917	703.099	615.354	581.974	785.027	633.476	-0.309454	0.0318526	0.285551	APC	Sus scrofa APC regulator of WNT signaling pathway (APC), mRNA. [Source:RefSeq mRNA;Acc:NM_001206430]	Human Diseases;Human Diseases;Human Diseases;Cellular Processes;Human Diseases;Human Diseases;Environmental Information Processing;Human Diseases;Human Diseases;Human Diseases;Human Diseases;Environmental Information Processing;Cellular Processes;Human Diseases;Human Diseases	Cancer: overview;Neurodegenerative disease;Infectious disease: viral;Cell motility;Cancer: overview;Cancer: specific types;Signal transduction;Endocrine and metabolic disease;Cancer: specific types;Cancer: specific types;Cancer: specific types;Signal transduction;Cellular community - eukaryotes;Cancer: specific types;Cancer: specific types	ko05200//Pathways in cancer;ko05010//Alzheimer disease;ko05165//Human papillomavirus infection;ko04810//Regulation of actin cytoskeleton;ko05206//MicroRNAs in cancer;ko05225//Hepatocellular carcinoma;ko04390//Hippo signaling pathway;ko04934//Cushing syndrome;ko05210//Colorectal cancer;ko05226//Gastric cancer;ko05224//Breast cancer;ko04310//Wnt signaling pathway;ko04550//Signaling pathways regulat…	K02085;K02085;K02085;K02085;K02085;K02085;K02085;K02085;K02085;K02085;K02085;K02085;K02085;K02085;K02085	GO:0005634//nucleus;GO:0005737//cytoplasm	GO:0005515//protein binding;GO:0008013//beta-catenin binding;GO:0008017//microtubule binding	GO:0000281//mitotic cytokinesis;GO:0006974//cellular response to DNA damage stimulus;GO:0007026//negative regulation of microtubule depolymerization;GO:0007050//cell cycle arrest;GO:0008285//negative regulation of cell proliferation;GO:0016055//Wnt signaling pathway;GO:0016477//cell migration;GO:0030178//negative regulation of Wnt signaling pathway;GO:0043065//positive regulation of apoptotic pro…	--
ENSSSCG00025033690	1897.62	1923.24	1853.3	1523.63	1573.72	1480.05	1891.39	1525.8	-0.309879	0.000419643	0.0497096	SYNE2	XP_013848937.2 nesprin-2 isoform X2 [Sus scrofa]	-	-	-	-	GO:0005623//cell;GO:0005635//nuclear envelope;GO:0016020//membrane;GO:0016021//integral component of membrane;GO:0034993//LINC complex	GO:0003779//actin binding;GO:0005515//protein binding;GO:0051015//actin filament binding	GO:0090286//cytoskeletal anchoring at nuclear membrane	--
ENSSSCG00025029041	106.003	123.569	102.797	88.6459	82.7205	96.725	110.79	89.3638	-0.310061	0.0483375	0.345772	ZFP64	NP_001106920.1 zinc finger protein 64 [Sus scrofa]	-	-	-	-	-	GO:0003676//nucleic acid binding	-	zf-C2H2
ENSSSCG00025066216	1302.58	1302.62	1341.37	1014.72	1022.41	1141.14	1315.52	1059.43	-0.312354	0.00395855	0.111426	ALDH1B1	XP_003353634.1 aldehyde dehydrogenase X, mitochondrial [Sus scrofa]	Metabolism;Metabolism;Metabolism;Metabolism;Metabolism;Metabolism;Metabolism;Metabolism;Metabolism;Metabolism;Metabolism;Metabolism;Metabolism	Global and overview maps;Amino acid metabolism;Carbohydrate metabolism;Amino acid metabolism;Lipid metabolism;Amino acid metabolism;Lipid metabolism;Carbohydrate metabolism;Amino acid metabolism;Metabolism of other amino acids;Amino acid metabolism;Carbohydrate metabolism;Metabolism of terpenoids and polyketides	ko01100//Metabolic pathways;ko00310//Lysine degradation;ko00010//Glycolysis / Gluconeogenesis;ko00280//Valine, leucine and isoleucine degradation;ko00561//Glycerolipid metabolism;ko00330//Arginine and proline metabolism;ko00071//Fatty acid degradation;ko00620//Pyruvate metabolism;ko00380//Tryptophan metabolism;ko00410//beta-Alanine metabolism;ko00340//Histidine metabolism;ko00053//Ascorbate and a…	K00128;K00128;K00128;K00128;K00128;K00128;K00128;K00128;K00128;K00128;K00128;K00128;K00128	-	GO:0016491//oxidoreductase activity;GO:0016620//oxidoreductase activity, acting on the aldehyde or oxo group of donors, NAD or NADP as acceptor	GO:0055114//oxidation-reduction process	--
ENSSSCG00025004150	1029.87	981.499	987.389	829.688	869.26	708.022	999.587	802.324	-0.317147	0.0178531	0.213967	IGF1R	insulin like growth factor 1 receptor [Source:NCBI gene;Acc:397350]	Human Diseases;Cellular Processes;Environmental Information Processing;Environmental Information Processing;Human Diseases;Cellular Processes;Cellular Processes;Environmental Information Processing;Environmental Information Processing;Environmental Information Processing;Human Diseases;Environmental Information Processing;Environmental Information Processing;Human Diseases;Cellular Processes;Envi…	Cancer: overview;Transport and catabolism;Signal transduction;Signal transduction;Cancer: overview;Transport and catabolism;Cellular community - eukaryotes;Signal transduction;Signal transduction;Signal transduction;Cancer: specific types;Signal transduction;Signal transduction;Cancer: overview;Cell growth and death;Signal transduction;Cancer: specific types;Cellular community - eukaryotes;Drug r…	ko05200//Pathways in cancer;ko04144//Endocytosis;ko04151//PI3K-Akt signaling pathway;ko04010//MAPK signaling pathway;ko05205//Proteoglycans in cancer;ko04140//Autophagy - animal;ko04510//Focal adhesion;ko04015//Rap1 signaling pathway;ko04150//mTOR signaling pathway;ko04014//Ras signaling pathway;ko05225//Hepatocellular carcinoma;ko04152//AMPK signaling pathway;ko04068//FoxO signaling pathway;ko05…	K05087;K05087;K05087;K05087;K05087;K05087;K05087;K05087;K05087;K05087;K05087;K05087;K05087;K05087;K05087;K05087;K05087;K05087;K05087;K05087;K05087;K05087;K05087;K05087;K05087;K05087;K05087;K05087;K05087	GO:0005623//cell;GO:0005886//plasma membrane;GO:0005887//integral component of plasma membrane;GO:0005899//insulin receptor complex;GO:0016020//membrane;GO:0016021//integral component of membrane;GO:0030424//axon;GO:0035867//alphav-beta3 integrin-IGF-1-IGF1R complex;GO:0043231//intracellular membrane-bounded organelle;GO:0043235//receptor complex;GO:1902911//protein kinase complex	GO:0000166//nucleotide binding;GO:0004672//protein kinase activity;GO:0004713//protein tyrosine kinase activity;GO:0004714//transmembrane receptor protein tyrosine kinase activity;GO:0005009//insulin-activated receptor activity;GO:0005010//insulin-like growth factor-activated receptor activity;GO:0005158//insulin receptor binding;GO:0005515//protein binding;GO:0005520//insulin-like growth factor …	GO:0006468//protein phosphorylation;GO:0006955//immune response;GO:0007169//transmembrane receptor protein tyrosine kinase signaling pathway;GO:0007275//multicellular organism development;GO:0008284//positive regulation of cell proliferation;GO:0008286//insulin receptor signaling pathway;GO:0014068//positive regulation of phosphatidylinositol 3-kinase signaling;GO:0016310//phosphorylation;GO:0030…	--
ENSSSCG00025016310	218.677	209.474	210.082	187.133	165.87	159.227	212.745	170.743	-0.317296	0.00926797	0.159808	DNAJB5	XP_005654571.1 dnaJ homolog subfamily B member 5 isoform X1 [Sus scrofa]	-	-	-	-	-	GO:0051082//unfolded protein binding	GO:0006457//protein folding	--
ENSSSCG00025013480	210.175	197.908	217.998	141.764	173.036	187.579	208.693	167.46	-0.317572	0.0488161	0.348259	RHOF	XP_020927475.1 rho-related GTP-binding protein RhoF isoform X1 [Sus scrofa]	-	-	-	-	-	GO:0000166//nucleotide binding;GO:0003924//GTPase activity;GO:0005525//GTP binding	GO:0007264//small GTPase mediated signal transduction	--
ENSSSCG00025009823	466.556	506.212	500.504	385.694	411.828	382.929	491.091	393.484	-0.319685	0.00319319	0.10267	SASS6	XP_020945807.1 spindle assembly abnormal protein 6 homolog isoform X1 [Sus scrofa]	-	-	-	-	-	-	-	--
ENSSSCG00025001554	2786.96	2714.24	2834.14	2251.38	2226.93	2193.87	2778.45	2224.06	-0.321083	0.000137261	0.0323677	CLDN1	QEE04397.1 claudin-1 [Sus scrofa]	Human Diseases;Cellular Processes;Human Diseases;Organismal Systems;Environmental Information Processing	Infectious disease: bacterial;Cellular community - eukaryotes;Infectious disease: viral;Immune system;Signaling molecules and interaction	ko05130//Pathogenic Escherichia coli infection;ko04530//Tight junction;ko05160//Hepatitis C;ko04670//Leukocyte transendothelial migration;ko04514//Cell adhesion molecules	K06087;K06087;K06087;K06087;K06087	GO:0005886//plasma membrane;GO:0005887//integral component of plasma membrane;GO:0005911//cell-cell junction;GO:0005923//bicellular tight junction;GO:0016020//membrane;GO:0016021//integral component of membrane;GO:0016323//basolateral plasma membrane;GO:0016324//apical plasma membrane;GO:0016328//lateral plasma membrane;GO:0030054//cell junction;GO:0032991//macromolecular complex;GO:0070160//occl…	GO:0001618//virus receptor activity;GO:0005198//structural molecule activity;GO:0042802//identical protein binding	GO:0016338//calcium-independent cell-cell adhesion via plasma membrane cell-adhesion molecules;GO:0030335//positive regulation of cell migration;GO:0034331//cell junction maintenance;GO:0045216//cell-cell junction organization;GO:0046718//viral entry into host cell;GO:0051259//protein oligomerization;GO:0060054//positive regulation of epithelial cell proliferation involved in wound healing;GO:006…	--
ENSSSCG00025074476	624.821	616.628	645.949	500.108	535.583	473.671	629.133	503.121	-0.322459	0.00321331	0.102697	SERPINF2	XP_020923238.1 alpha-2-antiplasmin [Sus scrofa]	Organismal Systems	Immune system	ko04610//Complement and coagulation cascades	K03983	GO:0005615//extracellular space	GO:0004867//serine-type endopeptidase inhibitor activity	GO:0010951//negative regulation of endopeptidase activity;GO:0051918//negative regulation of fibrinolysis	--
ENSSSCG00025048545	1026.71	1008.57	968.807	779.39	781.377	836.903	1001.36	799.223	-0.325291	0.00136038	0.0797216	GATM	Glycine amidinotransferase, mitochondrial [Source:UniProtKB/Swiss-Prot;Acc:P50441]	Metabolism;Metabolism;Metabolism	Global and overview maps;Amino acid metabolism;Amino acid metabolism	ko01100//Metabolic pathways;ko00330//Arginine and proline metabolism;ko00260//Glycine, serine and threonine metabolism	K00613;K00613;K00613	GO:0005739//mitochondrion;GO:0005743//mitochondrial inner membrane;GO:0005758//mitochondrial intermembrane space;GO:0016020//membrane	GO:0015067//amidinotransferase activity;GO:0015068//glycine amidinotransferase activity;GO:0016740//transferase activity	GO:0006600//creatine metabolic process;GO:0006601//creatine biosynthetic process;GO:0007275//multicellular organism development;GO:0007611//learning or memory;GO:0014889//muscle atrophy	--
ENSSSCG00025051565	287.495	268.386	295.426	226.608	231.768	220.501	283.769	226.292	-0.326529	0.00267483	0.0968942	LOC102159820	XP_020947029.1 cadherin EGF LAG seven-pass G-type receptor 1 [Sus scrofa]	-	-	-	-	GO:0016020//membrane;GO:0016021//integral component of membrane	GO:0004888//transmembrane signaling receptor activity;GO:0004930//G-protein coupled receptor activity;GO:0005509//calcium ion binding	GO:0007166//cell surface receptor signaling pathway;GO:0007186//G-protein coupled receptor signaling pathway	--
ENSSSCG00025041059	751.584	700.203	690.154	592.517	553.958	559.654	713.98	568.71	-0.328192	0.00296363	0.0987865	PTPRA	XP_005672834.1 receptor-type tyrosine-protein phosphatase alpha isoform X1 [Sus scrofa]	-	-	-	-	GO:0016020//membrane;GO:0016021//integral component of membrane	GO:0004721//phosphoprotein phosphatase activity;GO:0004725//protein tyrosine phosphatase activity;GO:0016787//hydrolase activity;GO:0016791//phosphatase activity	GO:0006470//protein dephosphorylation;GO:0016311//dephosphorylation;GO:0035335//peptidyl-tyrosine dephosphorylation	--
ENSSSCG00025045881	803.751	728.423	799.486	600.707	614.462	640.892	777.22	618.687	-0.329114	0.00427444	0.114752	LRATD2	XP_005662907.1 protein FAM84B [Sus scrofa]	-	-	-	-	GO:0005737//cytoplasm;GO:0005886//plasma membrane	-	-	--
ENSSSCG00025007648	1438.34	1462.47	1367.76	1118.22	1193.06	1086.18	1422.85	1132.49	-0.329292	0.0024107	0.0955887	ADGRL2	XP_032726081.1 adhesion G protein-coupled receptor L2 isoform X1 [Lontra canadensis]	-	-	-	-	GO:0016020//membrane;GO:0016021//integral component of membrane	GO:0004888//transmembrane signaling receptor activity;GO:0004930//G-protein coupled receptor activity;GO:0030246//carbohydrate binding	GO:0007165//signal transduction;GO:0007166//cell surface receptor signaling pathway;GO:0007186//G-protein coupled receptor signaling pathway	--
ENSSSCG00025025610	976.446	865.359	908.041	755.695	712.219	717.867	916.615	728.594	-0.331202	0.00586771	0.131633	BAZ2B	XP_020930417.1 LOW QUALITY PROTEIN: bromodomain adjacent to zinc finger domain protein 2B [Sus scrofa]	-	-	-	-	GO:0005634//nucleus	GO:0003677//DNA binding;GO:0005515//protein binding	-	MBD
ENSSSCG00025058169	381.971	325.585	325.009	276.143	300.723	243.841	344.189	273.569	-0.331295	0.0479463	0.34469	SPDL1	XP_003134111.2 protein Spindly isoform X2 [Sus scrofa]	-	-	-	-	GO:0000775//chromosome, centromeric region;GO:0000776//kinetochore;GO:0000777//condensed chromosome kinetochore;GO:0000922//spindle pole;GO:0000940//condensed chromosome outer kinetochore;GO:0005623//cell;GO:0005634//nucleus;GO:0005694//chromosome;GO:0005737//cytoplasm;GO:0005815//microtubule organizing center;GO:0005856//cytoskeleton	GO:0019899//enzyme binding;GO:0043515//kinetochore binding	GO:0000132//establishment of mitotic spindle orientation;GO:0007049//cell cycle;GO:0007080//mitotic metaphase plate congression;GO:0007094//mitotic spindle assembly checkpoint;GO:0034501//protein localization to kinetochore;GO:0051301//cell division	--
ENSSSCG00025014568	401.172	382.375	429.087	335.019	354.458	273.929	404.211	321.135	-0.331928	0.040397	0.315263	DNAL1	XP_006184558.1 dynein light chain 1, axonemal [Camelus ferus]	Human Diseases	Neurodegenerative disease	ko05016//Huntington disease	K10411	-	GO:0005515//protein binding	-	--
ENSSSCG00025025146	1948.13	1928.41	1858.31	1533.68	1448.73	1573.71	1911.62	1518.7	-0.331953	0.00101672	0.0672038	TM4SF1	XP_003132526.1 transmembrane 4 L6 family member 1 [Sus scrofa]	-	-	-	-	GO:0005887//integral component of plasma membrane;GO:0016020//membrane;GO:0016021//integral component of membrane	-	-	--
ENSSSCG00025003906	1567.01	1462.85	1504.63	1091.47	1192.84	1315.79	1511.5	1200.03	-0.332905	0.012138	0.175114	LIPA	XP_005671310.1 lysosomal acid lipase/cholesteryl ester hydrolase isoform X2 [Sus scrofa]	Cellular Processes;Organismal Systems;Metabolism	Transport and catabolism;Digestive system;Lipid metabolism	ko04142//Lysosome;ko04979//Cholesterol metabolism;ko00100//Steroid biosynthesis	K01052;K01052;K01052	GO:0001650//fibrillar center;GO:0043231//intracellular membrane-bounded organelle	GO:0004771//sterol esterase activity;GO:0016298//lipase activity;GO:0016787//hydrolase activity;GO:0016788//hydrolase activity, acting on ester bonds	GO:0000902//cell morphogenesis;GO:0001816//cytokine production;GO:0006954//inflammatory response;GO:0008283//cell proliferation;GO:0016042//lipid catabolic process;GO:0030324//lung development;GO:0048771//tissue remodeling;GO:0048873//homeostasis of number of cells within a tissue	--
ENSSSCG00025045849	518.662	526.587	502.973	387.019	439.894	401.034	516.074	409.315	-0.334365	0.00347969	0.106902	CXXC5	XP_033036923.1 CXXC-type zinc finger protein 5 [Trachypithecus francoisi]	-	-	-	-	-	GO:0003677//DNA binding;GO:0008270//zinc ion binding	-	--
ENSSSCG00025044468	652.706	683.686	632.432	504	546.646	510.779	656.274	520.475	-0.33447	0.00242423	0.0955887	SYNE1	XP_020940069.1 LOW QUALITY PROTEIN: nesprin-1 [Sus scrofa]	-	-	-	-	GO:0005623//cell;GO:0005635//nuclear envelope;GO:0034993//LINC complex	GO:0051015//actin filament binding	GO:0090286//cytoskeletal anchoring at nuclear membrane	--
ENSSSCG00025051807	247.224	269.309	281.951	201.403	214.08	217.439	266.161	210.974	-0.335234	0.0080403	0.148551	SLC2A8	XP_003480656.1 solute carrier family 2, facilitated glucose transporter member 8 isoform X1 [Sus scrofa]	-	-	-	-	GO:0005887//integral component of plasma membrane;GO:0016020//membrane;GO:0016021//integral component of membrane	GO:0005351//sugar:proton symporter activity;GO:0005353//fructose transmembrane transporter activity;GO:0005355//glucose transmembrane transporter activity;GO:0005536//glucose binding;GO:0022857//transmembrane transporter activity;GO:0033300//dehydroascorbic acid transporter activity	GO:0001666//response to hypoxia;GO:0008286//insulin receptor signaling pathway;GO:0015755//fructose transport;GO:0046323//glucose import;GO:0055085//transmembrane transport;GO:0070837//dehydroascorbic acid transport;GO:1902600//hydrogen ion transmembrane transport;GO:1904659//glucose transmembrane transport	--
ENSSSCG00025032025	589.926	549.585	556.69	475.221	482.014	387.073	565.4	448.103	-0.335442	0.0237236	0.246709	TCF12	XP_020950355.1 transcription factor 12 isoform X1 [Sus scrofa]	-	-	-	-	GO:0000790//nuclear chromatin;GO:0005634//nucleus;GO:0005654//nucleoplasm;GO:0005667//transcription factor complex;GO:0005737//cytoplasm;GO:0016607//nuclear speck;GO:0043231//intracellular membrane-bounded organelle;GO:0090575//RNA polymerase II transcription factor complex	GO:0000978//RNA polymerase II core promoter proximal region sequence-specific DNA binding;GO:0001228//transcriptional activator activity, RNA polymerase II transcription regulatory region sequence-specific binding;GO:0003677//DNA binding;GO:0003700//transcription factor activity, sequence-specific DNA binding;GO:0008134//transcription factor binding;GO:0042803//protein homodimerization activity;G…	GO:0010628//positive regulation of gene expression;GO:0045666//positive regulation of neuron differentiation;GO:0045893//positive regulation of transcription, DNA-templated;GO:0045944//positive regulation of transcription from RNA polymerase II promoter	bHLH
ENSSSCG00025070561	4203.08	4188.86	3846.31	3311.91	3512.88	2866.13	4079.42	3230.31	-0.336691	0.0192247	0.221036	CPD	XP_003131834.2 carboxypeptidase D [Sus scrofa]	-	-	-	-	GO:0016020//membrane;GO:0016021//integral component of membrane	GO:0004181//metallocarboxypeptidase activity;GO:0004185//serine-type carboxypeptidase activity;GO:0008270//zinc ion binding	GO:0006508//proteolysis	--
ENSSSCG00025034100	189.003	172.4	169.44	147.749	149.012	123.49	176.948	140.084	-0.337035	0.0231681	0.243235	PIBF1	XP_020921324.1 progesterone-induced-blocking factor 1 isoform X5 [Sus scrofa]	-	-	-	-	-	-	-	--
ENSSSCG00025063098	444.714	437.203	494.501	344.076	375.965	369.39	458.806	363.144	-0.337343	0.00944409	0.161743	IFT80	XP_020925390.1 intraflagellar transport protein 80 homolog isoform X1 [Sus scrofa]	-	-	-	-	GO:0005813//centrosome;GO:0005929//cilium;GO:0030992//intraciliary transport particle B;GO:0031514//motile cilium;GO:0036064//ciliary basal body	GO:0005515//protein binding	GO:0001501//skeletal system development;GO:0001649//osteoblast differentiation;GO:0001958//endochondral ossification;GO:0002062//chondrocyte differentiation;GO:0003417//growth plate cartilage development;GO:0003418//growth plate cartilage chondrocyte differentiation;GO:0007224//smoothened signaling pathway;GO:0008343//adult feeding behavior;GO:0033687//osteoblast proliferation;GO:0035630//bone mi…	--
ENSSSCG00025051794	826.815	826.2	831.196	727.52	668.008	570.412	828.071	655.313	-0.337569	0.0196013	0.221908	ANLN	XP_020934199.1 anillin isoform X1 [Sus scrofa]	-	-	-	-	-	-	-	--
ENSSSCG00025024102	643.084	639.216	657.969	505.259	535.957	493.846	646.757	511.687	-0.33796	0.000612864	0.0557411	TGFBR2	XP_020927152.1 TGF-beta receptor type-2 [Sus scrofa]	Human Diseases;Cellular Processes;Environmental Information Processing;Human Diseases;Cellular Processes;Human Diseases;Human Diseases;Environmental Information Processing;Human Diseases;Environmental Information Processing;Organismal Systems;Human Diseases;Human Diseases;Organismal Systems;Human Diseases;Human Diseases;Human Diseases;Cellular Processes;Human Diseases;Organismal Systems;Environme…	Cancer: overview;Transport and catabolism;Signal transduction;Infectious disease: viral;Cell growth and death;Infectious disease: viral;Cancer: specific types;Signal transduction;Cancer: overview;Signal transduction;Development and regeneration;Cancer: specific types;Cancer: specific types;Endocrine system;Endocrine and metabolic disease;Cancer: specific types;Cancer: specific types;Cellular comm…	ko05200//Pathways in cancer;ko04144//Endocytosis;ko04010//MAPK signaling pathway;ko05166//Human T-cell leukemia virus 1 infection;ko04218//Cellular senescence;ko05161//Hepatitis B;ko05225//Hepatocellular carcinoma;ko04068//FoxO signaling pathway;ko05202//Transcriptional misregulation in cancer;ko04390//Hippo signaling pathway;ko04380//Osteoclast differentiation;ko05210//Colorectal cancer;ko05226/…	K04388;K04388;K04388;K04388;K04388;K04388;K04388;K04388;K04388;K04388;K04388;K04388;K04388;K04388;K04388;K04388;K04388;K04388;K04388;K04388;K04388;K04388	GO:0005886//plasma membrane;GO:0005901//caveola;GO:0009897//external side of plasma membrane;GO:0016020//membrane;GO:0016021//integral component of membrane;GO:0043235//receptor complex;GO:0045121//membrane raft	GO:0000166//nucleotide binding;GO:0004672//protein kinase activity;GO:0004674//protein serine/threonine kinase activity;GO:0004675//transmembrane receptor protein serine/threonine kinase activity;GO:0005024//transforming growth factor beta-activated receptor activity;GO:0005026//transforming growth factor beta receptor activity, type II;GO:0005524//ATP binding;GO:0005539//glycosaminoglycan bindin…	GO:0001569//patterning of blood vessels;GO:0001570//vasculogenesis;GO:0001701//in utero embryonic development;GO:0001947//heart looping;GO:0002053//positive regulation of mesenchymal cell proliferation;GO:0002088//lens development in camera-type eye;GO:0002651//positive regulation of tolerance induction to self antigen;GO:0002663//positive regulation of B cell tolerance induction;GO:0002666//posi…	--
ENSSSCG00025072350	1311.31	1315.94	1271.89	1099.96	1053.28	929.938	1299.71	1027.73	-0.338738	0.00665158	0.140583	RACGAP1	XP_020947292.1 rac GTPase-activating protein 1 isoform X1 [Sus scrofa]	-	-	-	-	-	GO:0046872//metal ion binding	GO:0007165//signal transduction;GO:0035556//intracellular signal transduction	--
ENSSSCG00025074135	197.703	176.674	182.883	159.38	137.211	143.946	185.753	146.846	-0.339086	0.0126714	0.180355	MELK	XP_003480599.1 maternal embryonic leucine zipper kinase isoform X1 [Sus scrofa]	-	-	-	-	-	GO:0004672//protein kinase activity;GO:0004674//protein serine/threonine kinase activity;GO:0005524//ATP binding	GO:0006468//protein phosphorylation	--
ENSSSCG00025004696	182.847	207.964	183.793	144.613	148.899	160.469	191.534	151.327	-0.339938	0.0132774	0.184467	KLHDC9	XP_001927912.1 kelch domain-containing protein 9 [Sus scrofa]	-	-	-	-	-	GO:0005515//protein binding;GO:0030332//cyclin binding	-	--
ENSSSCG00025015885	1533.23	1576.38	1413.92	1145.14	1223.99	1191.62	1507.85	1186.92	-0.345271	0.00393992	0.111426	SORL1	XP_020918668.1 sortilin-related receptor isoform X1 [Sus scrofa]	-	-	-	-	GO:0005615//extracellular space;GO:0005623//cell;GO:0005641//nuclear envelope lumen;GO:0005768//endosome;GO:0005769//early endosome;GO:0005771//multivesicular body;GO:0005783//endoplasmic reticulum;GO:0005794//Golgi apparatus;GO:0005802//trans-Golgi network;GO:0005886//plasma membrane;GO:0009986//cell surface;GO:0016020//membrane;GO:0016021//integral component of membrane;GO:0031985//Golgi cister…	GO:0001540//beta-amyloid binding;GO:0004888//transmembrane signaling receptor activity;GO:0005515//protein binding;GO:0030169//low-density lipoprotein particle binding;GO:0030306//ADP-ribosylation factor binding;GO:0042923//neuropeptide binding	GO:0002024//diet induced thermogenesis;GO:0006605//protein targeting;GO:0006622//protein targeting to lysosome;GO:0006892//post-Golgi vesicle-mediated transport;GO:0006898//receptor-mediated endocytosis;GO:0007218//neuropeptide signaling pathway;GO:0010897//negative regulation of triglyceride catabolic process;GO:0014910//regulation of smooth muscle cell migration;GO:0030514//negative regulation …	--
ENSSSCG00025031641	294.325	303.155	266.851	220.333	233.184	226.759	288.111	226.759	-0.345464	0.00602628	0.133341	LIFR	XP_007192247.1 leukemia inhibitory factor receptor isoform X1 [Balaenoptera acutorostrata scammoni]	Cellular Processes;Environmental Information Processing;Environmental Information Processing	Cellular community - eukaryotes;Signal transduction;Signaling molecules and interaction	ko04550//Signaling pathways regulating pluripotency of stem cells;ko04630//JAK-STAT signaling pathway;ko04060//Cytokine-cytokine receptor interaction	K05058;K05058;K05058	GO:0016020//membrane	GO:0004896//cytokine receptor activity;GO:0005515//protein binding	-	--
ENSSSCG00025053119	1627.28	1760.27	1488.77	1214.21	1331.37	1287.2	1625.44	1277.59	-0.347402	0.0152432	0.197912	SYTL2	XP_013834679.2 synaptotagmin-like protein 2 isoform X18 [Sus scrofa]	-	-	-	-	GO:0070382//exocytic vesicle	GO:0001786//phosphatidylserine binding;GO:0017137//Rab GTPase binding	GO:0006886//intracellular protein transport;GO:0006887//exocytosis	--
ENSSSCG00025028273	361.505	352.616	359.687	263.125	294.773	286.105	357.936	281.334	-0.347417	0.00145936	0.0800812	DYNC2LI1	NP_001231678.1 cytoplasmic dynein 2 light intermediate chain 1 [Sus scrofa]	Human Diseases;Organismal Systems	Infectious disease: bacterial;Excretory system	ko05132//Salmonella infection;ko04962//Vasopressin-regulated water reabsorption	K10417;K10417	GO:0005868//cytoplasmic dynein complex;GO:0005929//cilium	-	GO:0035721//intraciliary retrograde transport;GO:0035735//intraciliary transport involved in cilium morphogenesis	--
ENSSSCG00025075944	166.695	153.437	164.286	125.363	128.978	126.346	161.473	126.896	-0.347647	0.00120649	0.0741312	ATL1	XP_013848847.1 atlastin-1 isoform X1 [Sus scrofa]	-	-	-	-	GO:0005737//cytoplasm;GO:0005783//endoplasmic reticulum;GO:0016020//membrane;GO:0016021//integral component of membrane;GO:0071782//endoplasmic reticulum tubular network;GO:0098826//endoplasmic reticulum tubular network membrane	GO:0000166//nucleotide binding;GO:0003924//GTPase activity;GO:0005525//GTP binding;GO:0042802//identical protein binding	GO:0007029//endoplasmic reticulum organization;GO:0051260//protein homooligomerization;GO:1990809//endoplasmic reticulum tubular network membrane organization	--
ENSSSCG00025059899	508.386	467.699	507.698	422.416	415.844	327.666	494.594	388.642	-0.347805	0.0337133	0.291683	FURIN	XP_020954572.1 furin isoform X1 [Sus scrofa]	-	-	-	-	GO:0016020//membrane;GO:0016021//integral component of membrane	GO:0004252//serine-type endopeptidase activity;GO:0008233//peptidase activity;GO:0008236//serine-type peptidase activity;GO:0016787//hydrolase activity	GO:0006508//proteolysis	--
ENSSSCG00025010216	2829.98	2706.61	2441.29	2096.81	2177.2	1992.99	2659.3	2089	-0.348231	0.0107438	0.167087	HSPG2	XP_020951154.1 basement membrane-specific heparan sulfate proteoglycan core protein isoform X16 [Sus scrofa]	Human Diseases;Human Diseases;Environmental Information Processing	Cancer: overview;Infectious disease: viral;Signaling molecules and interaction	ko05205//Proteoglycans in cancer;ko05161//Hepatitis B;ko04512//ECM-receptor interaction	K06255;K06255;K06255	-	GO:0005509//calcium ion binding;GO:0005515//protein binding	-	--
ENSSSCG00025055985	212.616	231.913	232.061	183.856	193.405	153.679	225.53	176.98	-0.349732	0.0233937	0.244056	STARD3	XP_005653968.1 stAR-related lipid transfer protein 3 isoform X1 [Sus scrofa]	Organismal Systems	Digestive system	ko04979//Cholesterol metabolism	K22291	GO:0005623//cell;GO:0005654//nucleoplasm;GO:0005739//mitochondrion;GO:0005768//endosome;GO:0005770//late endosome;GO:0005789//endoplasmic reticulum membrane;GO:0016020//membrane;GO:0016021//integral component of membrane;GO:0031902//late endosome membrane;GO:0043231//intracellular membrane-bounded organelle;GO:0044232//organelle membrane contact site	GO:0008289//lipid binding;GO:0015485//cholesterol binding;GO:0042803//protein homodimerization activity	GO:0006701//progesterone biosynthetic process;GO:0015918//sterol transport;GO:0030301//cholesterol transport	--
ENSSSCG00025032548	629.322	690.711	648.39	520.451	486.035	537.969	656.141	514.818	-0.349942	0.00397261	0.111426	MB21D2	NP_001192785.1 protein MB21D2 [Bos taurus]	-	-	-	-	-	GO:0044877//macromolecular complex binding	-	--
ENSSSCG00025063178	382.842	336.362	387.119	251.379	294.511	319.64	368.774	288.51	-0.354116	0.035498	0.29793	CBR1	NP_999238.1 carbonyl reductase [NADPH] 1 [Sus scrofa]	Metabolism;Human Diseases;Metabolism;Metabolism;Metabolism	Global and overview maps;Cancer: overview;Lipid metabolism;Xenobiotics biodegradation and metabolism;Metabolism of cofactors and vitamins	ko01100//Metabolic pathways;ko05204//Chemical carcinogenesis - DNA adducts;ko00590//Arachidonic acid metabolism;ko00980//Metabolism of xenobiotics by cytochrome P450;ko00790//Folate biosynthesis	K00079;K00079;K00079;K00079;K00079	-	GO:0016491//oxidoreductase activity	-	--
ENSSSCG00025076640	742.217	820.353	702.89	569.098	601.075	600.631	755.153	590.268	-0.355399	0.0102873	0.165908	ANPEP	Sus scrofa alanyl aminopeptidase, membrane (ANPEP), mRNA. [Source:RefSeq mRNA;Acc:NM_214277]	Metabolism;Metabolism;Organismal Systems;Organismal Systems	Global and overview maps;Metabolism of other amino acids;Immune system;Endocrine system	ko01100//Metabolic pathways;ko00480//Glutathione metabolism;ko04640//Hematopoietic cell lineage;ko04614//Renin-angiotensin system	K11140;K11140;K11140;K11140	GO:0005737//cytoplasm;GO:0005886//plasma membrane	GO:0004177//aminopeptidase activity;GO:0008233//peptidase activity;GO:0008237//metallopeptidase activity;GO:0008270//zinc ion binding;GO:0016787//hydrolase activity;GO:0042277//peptide binding;GO:0046872//metal ion binding;GO:0070006//metalloaminopeptidase activity	GO:0006508//proteolysis;GO:0043171//peptide catabolic process	--
ENSSSCG00025050528	303.898	267.201	291.52	231.386	217.12	225.722	287.54	224.743	-0.355488	0.00555276	0.129745	TLDC1	XP_003126875.1 TLD domain-containing protein 1 isoform X5 [Sus scrofa]	-	-	-	-	-	-	-	--
ENSSSCG00025054220	188.347	196.09	173.043	128.543	155.058	151.343	185.827	144.981	-0.358091	0.0188386	0.218734	SLC39A6	XP_020951930.1 zinc transporter ZIP6 [Sus scrofa]	-	-	-	-	GO:0005623//cell;GO:0005783//endoplasmic reticulum;GO:0005886//plasma membrane;GO:0005887//integral component of plasma membrane;GO:0016020//membrane;GO:0016021//integral component of membrane;GO:0031258//lamellipodium membrane	GO:0005385//zinc ion transmembrane transporter activity;GO:0046873//metal ion transmembrane transporter activity	GO:0006882//cellular zinc ion homeostasis;GO:0030001//metal ion transport;GO:0055085//transmembrane transport;GO:0071577//zinc II ion transmembrane transport;GO:0071578//zinc II ion transmembrane import	--
ENSSSCG00025069937	576.563	597.374	562.263	443.369	461.386	449.379	578.734	451.378	-0.358563	0.000376513	0.0497096	WDR76	XP_020952213.1 WD repeat-containing protein 76 isoform X1 [Sus scrofa]	-	-	-	-	-	GO:0005515//protein binding	GO:0006974//cellular response to DNA damage stimulus	--
ENSSSCG00025018756	3651.89	3638.48	3641.03	2700.47	2965.08	2857.13	3643.8	2840.89	-0.359098	0.000476066	0.0508007	EFHD1	XP_001925420.4 EF-hand domain-containing protein D1 isoform X1 [Sus scrofa]	-	-	-	-	-	GO:0005509//calcium ion binding	-	--
ENSSSCG00025031222	549.841	547.191	564.307	391.311	474.107	429.199	553.78	431.539	-0.35982	0.00756169	0.146288	SLC3A1	NP_001116514.1 neutral and basic amino acid transport protein rBAT [Sus scrofa]	Organismal Systems	Digestive system	ko04974//Protein digestion and absorption	K14210	GO:0016020//membrane;GO:0016021//integral component of membrane	GO:0003824//catalytic activity	GO:0005975//carbohydrate metabolic process	--
ENSSSCG00025024623	1422.56	1415.3	1343.89	1137.05	1159.41	960.679	1393.92	1085.71	-0.360502	0.0103856	0.165908	HOMER1	XP_020933489.1 homer protein homolog 1 isoform X1 [Sus scrofa]	Environmental Information Processing;Organismal Systems	Signal transduction;Nervous system	ko04068//FoxO signaling pathway;ko04724//Glutamatergic synapse	K15010;K15010	-	-	-	--
ENSSSCG00025074127	587.254	573.09	656.892	512.473	458.249	444.394	605.745	471.705	-0.360825	0.0156377	0.200756	NUF2	XP_005655436.1 kinetochore protein Nuf2 [Sus scrofa]	-	-	-	-	GO:0000776//kinetochore;GO:0031262//Ndc80 complex	-	-	--
ENSSSCG00025015038	899.447	967.887	985.468	688.223	695.859	836.164	950.934	740.082	-0.36166	0.0183216	0.218085	CHID1	NP_001230739.1 chitinase domain-containing protein 1 precursor [Sus scrofa]	-	-	-	-	-	GO:0008061//chitin binding	GO:0005975//carbohydrate metabolic process	--
ENSSSCG00025040370	854.521	916.759	898.135	732.201	714.561	626.047	889.805	690.936	-0.364937	0.00617116	0.134454	MEIS1	XP_005662564.2 homeobox protein Meis1 isoform X4 [Sus scrofa]	-	-	-	-	GO:0005634//nucleus;GO:0005667//transcription factor complex	GO:0000978//RNA polymerase II core promoter proximal region sequence-specific DNA binding;GO:0000981//RNA polymerase II transcription factor activity, sequence-specific DNA binding;GO:0001228//transcriptional activator activity, RNA polymerase II transcription regulatory region sequence-specific binding;GO:0003677//DNA binding;GO:0003682//chromatin binding;GO:0043565//sequence-specific DNA binding	GO:0001525//angiogenesis;GO:0002089//lens morphogenesis in camera-type eye;GO:0006355//regulation of transcription, DNA-templated;GO:0007626//locomotory behavior;GO:0030097//hemopoiesis;GO:0035855//megakaryocyte development;GO:0045638//negative regulation of myeloid cell differentiation;GO:0045665//negative regulation of neuron differentiation;GO:0045944//positive regulation of transcription from…	TF_Otx
ENSSSCG00025017529	1400.96	1515.42	1304.21	1160.93	1125.24	990.194	1406.86	1092.12	-0.365352	0.0171721	0.210135	RETREG2	XP_001925601.3 protein FAM134A isoform X1 [Sus scrofa]	-	-	-	-	GO:0016020//membrane;GO:0016021//integral component of membrane	-	-	--
ENSSSCG00025074182	254.452	258.648	253.307	170.774	197.676	225.598	255.469	198.016	-0.367531	0.022535	0.24007	IFT172	XP_003354937.2 LOW QUALITY PROTEIN: intraflagellar transport protein 172 homolog [Sus scrofa]	-	-	-	-	-	GO:0005515//protein binding	-	--
ENSSSCG00025071745	1107.29	1133.35	1191.27	838.217	882.282	939.061	1143.97	886.52	-0.367821	0.00255383	0.0964595	SNX17	KAF3826449.1 hypothetical protein GH733_008974 [Mirounga leonina]	-	-	-	-	-	GO:0035091//phosphatidylinositol binding	GO:0006886//intracellular protein transport;GO:0007165//signal transduction	--
ENSSSCG00025062552	284.75	283.184	273.7	219.167	197.824	235.011	280.545	217.334	-0.368315	0.00503393	0.123462	KCTD1	NP_001231900.2 BTB/POZ domain-containing protein KCTD1 [Sus scrofa]	-	-	-	-	-	GO:0005515//protein binding	GO:0051260//protein homooligomerization	--
ENSSSCG00025051532	291.975	306.213	234.233	219.807	218.275	206.681	277.474	214.921	-0.368547	0.0491471	0.34922	FER	XP_005661628.3 tyrosine-protein kinase Fer isoform X1 [Sus scrofa]	Cellular Processes	Cellular community - eukaryotes	ko04520//Adherens junction	K08889	GO:0000790//nuclear chromatin;GO:0005634//nucleus;GO:0005737//cytoplasm;GO:0005829//cytosol;GO:0005856//cytoskeleton;GO:0015629//actin cytoskeleton;GO:0015630//microtubule cytoskeleton;GO:0030027//lamellipodium;GO:0030054//cell junction;GO:0031234//extrinsic component of cytoplasmic side of plasma membrane	GO:0000166//nucleotide binding;GO:0004672//protein kinase activity;GO:0004713//protein tyrosine kinase activity;GO:0004715//non-membrane spanning protein tyrosine kinase activity;GO:0005102//receptor binding;GO:0005154//epidermal growth factor receptor binding;GO:0005524//ATP binding;GO:0008157//protein phosphatase 1 binding;GO:0008289//lipid binding;GO:0016301//kinase activity;GO:0016740//transf…	GO:0000226//microtubule cytoskeleton organization;GO:0001932//regulation of protein phosphorylation;GO:0006468//protein phosphorylation;GO:0006935//chemotaxis;GO:0007155//cell adhesion;GO:0007165//signal transduction;GO:0007169//transmembrane receptor protein tyrosine kinase signaling pathway;GO:0007260//tyrosine phosphorylation of STAT protein;GO:0008283//cell proliferation;GO:0008284//positive …	--
ENSSSCG00025030018	6884.94	6851.33	6578.24	5053.61	5129.72	5542.75	6771.5	5242.03	-0.369351	0.00105963	0.0693531	ENPP6	XP_020930545.1 ectonucleotide pyrophosphatase/phosphodiesterase family member 6 [Sus scrofa]	Metabolism	Lipid metabolism	ko00565//Ether lipid metabolism	K08743	GO:0005576//extracellular region;GO:0005886//plasma membrane	GO:0003824//catalytic activity;GO:0008081//phosphoric diester hydrolase activity;GO:0008889//glycerophosphodiester phosphodiesterase activity;GO:0047390//glycerophosphocholine cholinephosphodiesterase activity	GO:0006629//lipid metabolic process;GO:0019695//choline metabolic process	--
ENSSSCG00025077662	200.227	222.049	216.725	163.198	178.168	152.708	213	164.691	-0.371091	0.0081209	0.149168	SLC44A3	XP_020945842.1 choline transporter-like protein 3 [Sus scrofa]	Human Diseases	Cancer: overview	ko05231//Choline metabolism in cancer	K15282	-	-	-	--
ENSSSCG00025065101	579.746	553.692	600.613	428.001	466.121	444.69	578.017	446.271	-0.373194	0.00166363	0.0843907	SLC38A5	XP_020935140.1 sodium-coupled neutral amino acid transporter 5 isoform X1 [Sus scrofa]	Organismal Systems	Nervous system	ko04727//GABAergic synapse	K14992	GO:0005887//integral component of plasma membrane;GO:0016020//membrane;GO:0016021//integral component of membrane	GO:0005290//L-histidine transmembrane transporter activity;GO:0015171//amino acid transmembrane transporter activity;GO:0015182//L-asparagine transmembrane transporter activity;GO:0015186//L-glutamine transmembrane transporter activity;GO:0015187//glycine transmembrane transporter activity;GO:0022858//alanine transmembrane transporter activity;GO:0022889//serine transmembrane transporter activity	GO:0003333//amino acid transmembrane transport;GO:0006868//glutamine transport;GO:0015816//glycine transport;GO:0032329//serine transport;GO:0089709//L-histidine transmembrane transport;GO:1903713//asparagine transmembrane transport;GO:1904557//L-alanine transmembrane transport	--
ENSSSCG00025006704	1017.86	942.158	1012.6	730.623	679.352	884.464	990.874	764.813	-0.373594	0.0270174	0.26221	ALDOB	XP_020922513.1 fructose-bisphosphate aldolase B [Sus scrofa]	Metabolism;Metabolism;Environmental Information Processing;Metabolism;Metabolism;Metabolism;Metabolism	Global and overview maps;Global and overview maps;Signal transduction;Global and overview maps;Carbohydrate metabolism;Carbohydrate metabolism;Carbohydrate metabolism	ko01100//Metabolic pathways;ko01200//Carbon metabolism;ko04066//HIF-1 signaling pathway;ko01230//Biosynthesis of amino acids;ko00010//Glycolysis / Gluconeogenesis;ko00051//Fructose and mannose metabolism;ko00030//Pentose phosphate pathway	K01623;K01623;K01623;K01623;K01623;K01623;K01623	GO:0005815//microtubule organizing center;GO:0005829//cytosol;GO:0034451//centriolar satellite	GO:0003824//catalytic activity;GO:0004332//fructose-bisphosphate aldolase activity;GO:0008092//cytoskeletal protein binding;GO:0016829//lyase activity;GO:0042802//identical protein binding;GO:0051117//ATPase binding;GO:0061609//fructose-1-phosphate aldolase activity;GO:0070061//fructose binding	GO:0006000//fructose metabolic process;GO:0006096//glycolytic process;GO:0006116//NADH oxidation;GO:0030388//fructose 1,6-bisphosphate metabolic process;GO:0032781//positive regulation of ATPase activity;GO:0070072//vacuolar proton-transporting V-type ATPase complex assembly	--
ENSSSCG00025000693	937.365	1005.77	999.474	731.23	776.201	763.385	980.87	756.939	-0.373886	0.000941427	0.0657116	FZD6	frizzled class receptor 6 [Source:NCBI gene;Acc:100157360]	Human Diseases;Human Diseases;Human Diseases;Human Diseases;Environmental Information Processing;Human Diseases;Environmental Information Processing;Human Diseases;Human Diseases;Human Diseases;Environmental Information Processing;Cellular Processes;Organismal Systems;Human Diseases	Cancer: overview;Neurodegenerative disease;Infectious disease: viral;Cancer: overview;Signal transduction;Cancer: specific types;Signal transduction;Endocrine and metabolic disease;Cancer: specific types;Cancer: specific types;Signal transduction;Cellular community - eukaryotes;Endocrine system;Cancer: specific types	ko05200//Pathways in cancer;ko05010//Alzheimer disease;ko05165//Human papillomavirus infection;ko05205//Proteoglycans in cancer;ko04150//mTOR signaling pathway;ko05225//Hepatocellular carcinoma;ko04390//Hippo signaling pathway;ko04934//Cushing syndrome;ko05226//Gastric cancer;ko05224//Breast cancer;ko04310//Wnt signaling pathway;ko04550//Signaling pathways regulating pluripotency of stem cells;ko…	K02376;K02376;K02376;K02376;K02376;K02376;K02376;K02376;K02376;K02376;K02376;K02376;K02376;K02376	GO:0016020//membrane;GO:0016021//integral component of membrane	GO:0004888//transmembrane signaling receptor activity;GO:0005515//protein binding;GO:0042813//Wnt-activated receptor activity	GO:0007166//cell surface receptor signaling pathway;GO:0007275//multicellular organism development;GO:0016055//Wnt signaling pathway	--
ENSSSCG00025051846	810.391	812.184	730.822	646.811	622.449	546.638	784.466	605.299	-0.374062	0.0113469	0.170379	COBLL1	XP_020931068.1 cordon-bleu protein-like 1 isoform X1 [Sus scrofa]	-	-	-	-	-	GO:0003785//actin monomer binding	-	--
ENSSSCG00025028954	303.996	286.523	347.651	245.083	212.587	265.854	312.723	241.175	-0.374807	0.0401383	0.314934	SLC16A5	XP_003131280.2 monocarboxylate transporter 6 isoform X1 [Sus scrofa]	-	-	-	-	GO:0016020//membrane;GO:0016021//integral component of membrane	GO:0008028//monocarboxylic acid transmembrane transporter activity	GO:0015718//monocarboxylic acid transport;GO:0055085//transmembrane transport	--
ENSSSCG00025075750	87.3085	77.6136	76.7605	66.6608	58.7841	60.8885	80.5608	62.1112	-0.375226	0.0110204	0.168099	REV3L	XP_020946897.1 DNA polymerase zeta catalytic subunit isoform X1 [Sus scrofa]	Human Diseases;Genetic Information Processing	Drug resistance: antineoplastic;Replication and repair	ko01524//Platinum drug resistance;ko03460//Fanconi anemia pathway	K02350;K02350	GO:0016035//zeta DNA polymerase complex	GO:0000166//nucleotide binding;GO:0003676//nucleic acid binding;GO:0003677//DNA binding;GO:0003887//DNA-directed DNA polymerase activity	GO:0006281//DNA repair;GO:0019985//translesion synthesis	--
ENSSSCG00025041408	954.367	982.658	1012.98	822.321	737.726	710.435	983.336	756.827	-0.377721	0.00386108	0.111426	CTDSPL	XP_020927320.1 CTD small phosphatase-like protein isoform X3 [Sus scrofa]	-	-	-	-	-	GO:0004721//phosphoprotein phosphatase activity;GO:0008420//CTD phosphatase activity;GO:0016791//phosphatase activity	GO:0001933//negative regulation of protein phosphorylation;GO:0006357//regulation of transcription from RNA polymerase II promoter;GO:0006470//protein dephosphorylation;GO:0016311//dephosphorylation;GO:2000134//negative regulation of G1/S transition of mitotic cell cycle	--
ENSSSCG00025062947	155.841	157.651	154.032	113.192	140.112	106.519	155.841	119.941	-0.377751	0.0253879	0.255783	BCAP29	XP_020958261.1 B-cell receptor-associated protein 29 [Sus scrofa]	-	-	-	-	GO:0005783//endoplasmic reticulum;GO:0005789//endoplasmic reticulum membrane;GO:0005887//integral component of plasma membrane;GO:0016020//membrane;GO:0016021//integral component of membrane	-	GO:0006886//intracellular protein transport;GO:0006888//ER to Golgi vesicle-mediated transport;GO:0070973//protein localization to endoplasmic reticulum exit site	--
ENSSSCG00025065975	763.114	738.042	729.21	596.359	606.678	513.198	743.455	572.079	-0.378032	0.00540557	0.128862	IFT22	XP_003124428.1 intraflagellar transport protein 22 homolog [Sus scrofa]	-	-	-	-	GO:0005813//centrosome;GO:0005929//cilium;GO:0030992//intraciliary transport particle B	-	-	--
ENSSSCG00025049859	5160.05	5275.97	4705.39	4252.6	4204.83	3189.32	5047.14	3882.25	-0.378573	0.0398522	0.313253	SH3GL2	XP_001925192.2 endophilin-A1 isoform X1 [Sus scrofa]	Cellular Processes	Transport and catabolism	ko04144//Endocytosis	K11247	GO:0005737//cytoplasm;GO:0005769//early endosome;GO:0048471//perinuclear region of cytoplasm;GO:0099523//presynaptic cytosol	GO:0005515//protein binding;GO:0042802//identical protein binding	GO:0001933//negative regulation of protein phosphorylation;GO:0002090//regulation of receptor internalization;GO:0010629//negative regulation of gene expression;GO:0016191//synaptic vesicle uncoating;GO:0031175//neuron projection development;GO:0048488//synaptic vesicle endocytosis;GO:0097484//dendrite extension;GO:1990416//cellular response to brain-derived neurotrophic factor stimulus	--
ENSSSCG00025075199	257.494	253.976	245.976	204.654	214.875	162.738	252.482	194.089	-0.37946	0.0231671	0.243235	AMD1	XP_003121393.2 S-adenosylmethionine decarboxylase proenzyme [Sus scrofa]	Metabolism;Metabolism;Metabolism	Global and overview maps;Amino acid metabolism;Amino acid metabolism	ko01100//Metabolic pathways;ko00270//Cysteine and methionine metabolism;ko00330//Arginine and proline metabolism	K01611;K01611;K01611	-	GO:0004014//adenosylmethionine decarboxylase activity	GO:0006597//spermine biosynthetic process;GO:0008295//spermidine biosynthetic process	--
ENSSSCG00025032146	2249.77	2163.66	2007.49	1857.94	1735.22	1341.34	2140.31	1644.83	-0.379877	0.0443819	0.33611	NDC80	XP_013854703.2 kinetochore protein NDC80 homolog [Sus scrofa]	-	-	-	-	GO:0031262//Ndc80 complex	-	GO:0051315//attachment of mitotic spindle microtubules to kinetochore	--
ENSSSCG00025014217	542.393	572.191	534.863	430.939	417.501	418.91	549.816	422.45	-0.380168	0.000470857	0.0508007	BUB1B	XP_020953477.1 mitotic checkpoint serine/threonine-protein kinase BUB1 beta isoform X1 [Sus scrofa]	Human Diseases;Cellular Processes	Infectious disease: viral;Cell growth and death	ko05166//Human T-cell leukemia virus 1 infection;ko04110//Cell cycle	K06637;K06637	-	GO:0004672//protein kinase activity;GO:0005524//ATP binding;GO:0016301//kinase activity	GO:0006468//protein phosphorylation;GO:0007094//mitotic spindle assembly checkpoint;GO:0016310//phosphorylation	--
ENSSSCG00025070088	1686.06	1541.84	1369.73	1181.43	1214.68	1135.86	1532.54	1177.32	-0.380418	0.01962	0.221908	NID2	XP_020957573.1 nidogen-2 isoform X1 [Sus scrofa]	-	-	-	-	-	GO:0005509//calcium ion binding	GO:0007160//cell-matrix adhesion	--
ENSSSCG00025073619	6615.28	6356.42	6174.14	4988.81	4817.1	4899.79	6381.94	4901.9	-0.380655	0.000419394	0.0497096	ITGA3	XP_020922804.1 integrin alpha-3 [Sus scrofa]	Human Diseases;Human Diseases;Environmental Information Processing;Cellular Processes;Cellular Processes;Human Diseases;Environmental Information Processing;Human Diseases;Human Diseases;Human Diseases;Organismal Systems	Cancer: overview;Infectious disease: viral;Signal transduction;Cell motility;Cellular community - eukaryotes;Cancer: specific types;Signaling molecules and interaction;Cardiovascular disease;Cardiovascular disease;Cardiovascular disease;Immune system	ko05200//Pathways in cancer;ko05165//Human papillomavirus infection;ko04151//PI3K-Akt signaling pathway;ko04810//Regulation of actin cytoskeleton;ko04510//Focal adhesion;ko05222//Small cell lung cancer;ko04512//ECM-receptor interaction;ko05410//Hypertrophic cardiomyopathy;ko05412//Arrhythmogenic right ventricular cardiomyopathy;ko05414//Dilated cardiomyopathy;ko04640//Hematopoietic cell lineage	K06482;K06482;K06482;K06482;K06482;K06482;K06482;K06482;K06482;K06482;K06482	GO:0008305//integrin complex	-	GO:0007155//cell adhesion	--
ENSSSCG00025076179	295.937	321.834	271.257	252.23	228.975	200.467	296.343	227.224	-0.383152	0.0297824	0.278811	LTBP3	XP_005660760.2 latent-transforming growth factor beta-binding protein 3 isoform X1 [Sus scrofa]	-	-	-	-	-	GO:0005509//calcium ion binding	-	--
ENSSSCG00025046409	442.544	469.563	428.76	356.54	385.758	284.716	446.955	342.338	-0.38471	0.0317772	0.285243	NEO1	XP_020954748.1 neogenin isoform X8 [Sus scrofa]	Organismal Systems;Environmental Information Processing;Environmental Information Processing	Development and regeneration;Signaling molecules and interaction;Signal transduction	ko04360//Axon guidance;ko04514//Cell adhesion molecules;ko04350//TGF-beta signaling pathway	K06766;K06766;K06766	GO:0005887//integral component of plasma membrane;GO:0016021//integral component of membrane	GO:0005515//protein binding;GO:0038023//signaling receptor activity	GO:0007399//nervous system development;GO:0007411//axon guidance;GO:0030513//positive regulation of BMP signaling pathway;GO:0055072//iron ion homeostasis	--
ENSSSCG00025026143	252.015	267.438	275.853	192.158	191.354	225.187	265.102	202.9	-0.38578	0.00910551	0.158574	ASB6	NP_001093407.1 ankyrin repeat and SOCS box protein 6 [Sus scrofa]	-	-	-	-	-	GO:0005515//protein binding	GO:0016567//protein ubiquitination;GO:0035556//intracellular signal transduction	--
ENSSSCG00025073902	976.287	1015.33	1118.36	794.616	741.049	843.126	1036.66	792.93	-0.386678	0.00916192	0.158922	SLC43A3	XP_020938697.1 solute carrier family 43 member 3 [Sus scrofa]	-	-	-	-	-	-	GO:0055085//transmembrane transport	--
ENSSSCG00025053517	1103.22	1188.13	1010.57	843.748	847.691	821.787	1100.64	837.742	-0.393762	0.0071544	0.144811	SUSD2	XP_013838580.1 sushi domain-containing protein 2 isoform X1 [Sus scrofa]	-	-	-	-	-	-	-	--
ENSSSCG00025027203	331.143	330.932	350.721	250.521	217.728	302.03	337.599	256.76	-0.394891	0.0334404	0.290895	SESN2	XP_003356286.1 sestrin-2 [Sus scrofa]	Environmental Information Processing;Organismal Systems;Cellular Processes	Signal transduction;Aging;Cell growth and death	ko04150//mTOR signaling pathway;ko04211//Longevity regulating pathway;ko04115//p53 signaling pathway	K20394;K20394;K20394	GO:0005634//nucleus;GO:0005737//cytoplasm;GO:0005739//mitochondrion;GO:0031588//nucleotide-activated protein kinase complex;GO:0031932//TORC2 complex;GO:0061700//GATOR2 complex;GO:1990316//ATG1/ULK1 kinase complex	GO:0005092//GDP-dissociation inhibitor activity;GO:0016684//oxidoreductase activity, acting on peroxide as acceptor;GO:0032542//sulfiredoxin activity;GO:0070728//leucine binding	GO:0001932//regulation of protein phosphorylation;GO:0006111//regulation of gluconeogenesis;GO:0006635//fatty acid beta-oxidation;GO:0007005//mitochondrion organization;GO:0009749//response to glucose;GO:0016239//positive regulation of macroautophagy;GO:0030308//negative regulation of cell growth;GO:0030330//DNA damage response, signal transduction by p53 class mediator;GO:0032042//mitochondrial …	--
ENSSSCG00025027131	163.035	162.972	156.672	117.46	134.254	114.726	160.893	122.147	-0.397485	0.00388668	0.111426	BARD1	AOC89058.1 BRCA1-associated RING domain 1 [Sus scrofa]	Genetic Information Processing	Replication and repair	ko03440//Homologous recombination	K10683	-	GO:0005515//protein binding	-	--
ENSSSCG00025015258	1709.06	1618.44	1664.52	1153.76	1291.2	1344.38	1664.01	1263.11	-0.39768	0.00304085	0.10088	ERAP1自身免疫	XP_020941055.1 LOW QUALITY PROTEIN: endoplasmic reticulum aminopeptidase 1 [Sus scrofa]	-	-	-	-	GO:0005789//endoplasmic reticulum membrane	GO:0008237//metallopeptidase activity;GO:0008270//zinc ion binding;GO:0070006//metalloaminopeptidase activity	GO:0006508//proteolysis;GO:0008217//regulation of blood pressure;GO:0019885//antigen processing and presentation of endogenous peptide antigen via MHC class I	--
ENSSSCG00025016765	761.353	781.284	746.232	562.27	587.948	587.075	762.956	579.098	-0.397793	0.000153458	0.0326566	ATG9A	NP_001177204.1 autophagy-related protein 9A [Sus scrofa]	Cellular Processes;Cellular Processes;Cellular Processes	Transport and catabolism;Transport and catabolism;Transport and catabolism	ko04140//Autophagy - animal;ko04137//Mitophagy - animal;ko04136//Autophagy - other	K17907;K17907;K17907	GO:0005794//Golgi apparatus;GO:0016020//membrane;GO:0016021//integral component of membrane;GO:0030659//cytoplasmic vesicle membrane;GO:0031410//cytoplasmic vesicle	-	GO:0006914//autophagy;GO:0015031//protein transport	--
ENSSSCG00025006246	51.945	67.3091	56.402	48.4077	44.1278	40.6803	58.552	44.4053	-0.398988	0.0496181	0.350942	FOXM1	XP_005664140.1 forkhead box protein M1 isoform X6 [Sus scrofa]	Cellular Processes	Cell growth and death	ko04218//Cellular senescence	K09406	-	GO:0003677//DNA binding;GO:0003700//transcription factor activity, sequence-specific DNA binding;GO:0043565//sequence-specific DNA binding	GO:0000086//G2/M transition of mitotic cell cycle;GO:0006355//regulation of transcription, DNA-templated	Fork head
ENSSSCG00025006022	300.62	262.996	272.247	222.087	218.054	192.876	278.621	211.005	-0.401024	0.00967813	0.163056	HOXB9	NP_001178115.1 homeobox protein Hox-B9 [Bos taurus]	-	-	-	-	GO:0005634//nucleus;GO:0005654//nucleoplasm;GO:0005739//mitochondrion;GO:0090575//RNA polymerase II transcription factor complex	GO:0000977//RNA polymerase II regulatory region sequence-specific DNA binding;GO:0000978//RNA polymerase II core promoter proximal region sequence-specific DNA binding;GO:0003677//DNA binding;GO:0003700//transcription factor activity, sequence-specific DNA binding;GO:0043565//sequence-specific DNA binding	GO:0006351//transcription, DNA-templated;GO:0006355//regulation of transcription, DNA-templated;GO:0007275//multicellular organism development;GO:0009952//anterior/posterior pattern specification;GO:0009954//proximal/distal pattern formation;GO:0030879//mammary gland development;GO:0045944//positive regulation of transcription from RNA polymerase II promoter;GO:0048704//embryonic skeletal system …	TF_Otx
ENSSSCG00025073059	160.916	175.357	159.053	117.607	110.148	147.203	165.109	124.986	-0.40165	0.0320642	0.285718	THTPA	XP_001928758.1 thiamine-triphosphatase [Sus scrofa]	Metabolism;Metabolism	Global and overview maps;Metabolism of cofactors and vitamins	ko01100//Metabolic pathways;ko00730//Thiamine metabolism	K05307;K05307	-	GO:0050333//thiamin-triphosphatase activity	GO:0006772//thiamine metabolic process	--
ENSSSCG00025010075	465.761	516.892	476.186	374.023	408.946	317.129	486.28	366.699	-0.407188	0.0181336	0.216733	CLUAP1	XP_020941331.1 clusterin-associated protein 1 isoform X1 [Sus scrofa]	-	-	-	-	GO:0005654//nucleoplasm;GO:0005813//centrosome;GO:0005929//cilium;GO:0030992//intraciliary transport particle B;GO:0043231//intracellular membrane-bounded organelle	-	GO:0060271//cilium morphogenesis	--
ENSSSCG00025012230	2667.1	2732.55	2955.48	2053.55	2067.25	2179.37	2785.04	2100.06	-0.407271	0.00203667	0.0908983	FRRS1	ferric chelate reductase 1 [Source:NCBI gene;Acc:100151766]	-	-	-	-	GO:0016020//membrane;GO:0016021//integral component of membrane	-	GO:0055114//oxidation-reduction process	--
ENSSSCG00025072806	331.475	388.944	306.375	229.001	273.357	269.897	342.265	257.418	-0.410998	0.03996	0.313817	NAA80	N(alpha)-acetyltransferase 80, NatH catalytic subunit [Source:NCBI gene;Acc:445004]	-	-	-	-	GO:0031012//extracellular matrix	GO:0008080//N-acetyltransferase activity	GO:0030155//regulation of cell adhesion	--
ENSSSCG00025064217	536.946	536.885	529.738	412.771	419.966	369.39	534.523	400.709	-0.415697	0.00111148	0.0713063	CTTNBP2	XP_020934314.1 cortactin-binding protein 2 isoform X3 [Sus scrofa]	-	-	-	-	-	GO:0005515//protein binding	-	--
ENSSSCG00025035286	3590.42	3606.15	3948.86	2806.71	2804.13	2735.85	3715.15	2782.23	-0.417178	0.00144005	0.0800284	PBK	Sus scrofa PDZ binding kinase (PBK), mRNA. [Source:RefSeq mRNA;Acc:NM_001123156]	-	-	-	-	-	GO:0004672//protein kinase activity;GO:0004674//protein serine/threonine kinase activity;GO:0005524//ATP binding;GO:0016301//kinase activity	GO:0000278//mitotic cell cycle;GO:0006468//protein phosphorylation;GO:0016310//phosphorylation	--
ENSSSCG00025033905	3068.72	2954.04	3027.58	2201.91	2265.01	2310.24	3016.78	2259.05	-0.417292	7.92e-05	0.0235398	KCNJ5	NP_999390.1 G protein-activated inward rectifier potassium channel 4 [Sus scrofa]	Organismal Systems;Organismal Systems;Organismal Systems;Organismal Systems;Organismal Systems;Organismal Systems;Organismal Systems;Organismal Systems;Human Diseases	Endocrine system;Nervous system;Nervous system;Endocrine system;Endocrine system;Nervous system;Environmental adaptation;Endocrine system;Substance dependence	ko04921//Oxytocin signaling pathway;ko04723//Retrograde endocannabinoid signaling;ko04728//Dopaminergic synapse;ko04915//Estrogen signaling pathway;ko04925//Aldosterone synthesis and secretion;ko04726//Serotonergic synapse;ko04713//Circadian entrainment;ko04929//GnRH secretion;ko05032//Morphine addiction	K04999;K04999;K04999;K04999;K04999;K04999;K04999;K04999;K04999	GO:0016020//membrane;GO:0016021//integral component of membrane	GO:0005242//inward rectifier potassium channel activity;GO:0005244//voltage-gated ion channel activity;GO:0015467//G-protein activated inward rectifier potassium channel activity	GO:0006811//ion transport;GO:0006813//potassium ion transport;GO:0034220//ion transmembrane transport;GO:0034765//regulation of ion transmembrane transport;GO:0071805//potassium ion transmembrane transport	--
ENSSSCG00025043224	230.483	213.061	202.089	158.226	157.575	167.63	215.211	161.144	-0.417405	0.0036823	0.109751	GPAM	F1S5L4.3 RecName: Full=Glycerol-3-phosphate acyltransferase 1, mitochondrial; Short=GPAT-1; Flags: Precursor [Sus scrofa]	Metabolism;Metabolism;Metabolism	Global and overview maps;Lipid metabolism;Lipid metabolism	ko01100//Metabolic pathways;ko00564//Glycerophospholipid metabolism;ko00561//Glycerolipid metabolism	K00629;K00629;K00629	GO:0005739//mitochondrion;GO:0005741//mitochondrial outer membrane;GO:0005886//plasma membrane;GO:0016020//membrane;GO:0031966//mitochondrial membrane	GO:0004366//glycerol-3-phosphate O-acyltransferase activity;GO:0008374//O-acyltransferase activity;GO:0016740//transferase activity;GO:0016746//transferase activity, transferring acyl groups	GO:0006629//lipid metabolic process;GO:0008654//phospholipid biosynthetic process;GO:0016024//CDP-diacylglycerol biosynthetic process;GO:0044255//cellular lipid metabolic process	--
ENSSSCG00025063048	381.044	349.232	420.803	282.953	257.1	321.399	383.693	287.151	-0.418143	0.0257671	0.257511	TMEM67	XP_020944765.1 meckelin isoform X3 [Sus scrofa]	-	-	-	-	GO:0016020//membrane;GO:0016021//integral component of membrane;GO:0036038//TCTN-B9D complex	-	GO:0010826//negative regulation of centrosome duplication;GO:0060271//cilium morphogenesis	--
ENSSSCG00025035382	785.161	768.398	795.009	565.921	579.463	611.865	782.856	585.75	-0.418463	0.00023097	0.0386908	PDE1A	XP_020931249.1 calcium/calmodulin-dependent 3',5'-cyclic nucleotide phosphodiesterase 1A isoform X4 [Sus scrofa]	Metabolism;Metabolism;Environmental Information Processing;Organismal Systems;Human Diseases;Organismal Systems;Organismal Systems	Global and overview maps;Nucleotide metabolism;Signal transduction;Endocrine system;Substance dependence;Sensory system;Sensory system	ko01100//Metabolic pathways;ko00230//Purine metabolism;ko04020//Calcium signaling pathway;ko04924//Renin secretion;ko05032//Morphine addiction;ko04740//Olfactory transduction;ko04742//Taste transduction	K13755;K13755;K13755;K13755;K13755;K13755;K13755	-	GO:0004114//3',5'-cyclic-nucleotide phosphodiesterase activity;GO:0008081//phosphoric diester hydrolase activity;GO:0016787//hydrolase activity;GO:0046872//metal ion binding	GO:0007165//signal transduction	--
ENSSSCG00025017057	356.955	358.586	298.723	267.596	276.15	215.07	338.088	252.939	-0.418611	0.0360598	0.298786	KNL1	XP_020953269.1 LOW QUALITY PROTEIN: kinetochore scaffold 1 [Sus scrofa]	-	-	-	-	-	-	GO:0008608//attachment of spindle microtubules to kinetochore;GO:0034501//protein localization to kinetochore	--
ENSSSCG00025045544	159.751	161.271	174.484	128.387	140.235	101.539	165.169	123.387	-0.420746	0.0278175	0.268185	SUPT3H	XP_016068165.1 PREDICTED: transcription initiation protein SPT3 homolog isoform X4 [Miniopterus natalensis]	Human Diseases	Cancer: overview	ko05202//Transcriptional misregulation in cancer	K11313	-	-	GO:0006366//transcription from RNA polymerase II promoter	--
ENSSSCG00025076207	136.844	162.861	178.672	130.389	122.233	104.311	159.459	118.978	-0.422497	0.048475	0.346108	BUB1	XP_020942706.1 mitotic checkpoint serine/threonine-protein kinase BUB1 isoform X2 [Sus scrofa]	Cellular Processes;Cellular Processes;Organismal Systems	Cell growth and death;Cell growth and death;Endocrine system	ko04110//Cell cycle;ko04114//Oocyte meiosis;ko04914//Progesterone-mediated oocyte maturation	K02178;K02178;K02178	-	GO:0004672//protein kinase activity;GO:0005524//ATP binding	GO:0006468//protein phosphorylation;GO:0007094//mitotic spindle assembly checkpoint	--
ENSSSCG00025076020	341.228	281.101	333.297	222.275	233.61	256.34	318.542	237.408	-0.424113	0.019114	0.221036	AURKA	XP_005673091.1 aurora kinase A isoform X1 [Sus scrofa]	Cellular Processes;Organismal Systems	Cell growth and death;Endocrine system	ko04114//Oocyte meiosis;ko04914//Progesterone-mediated oocyte maturation	K11481;K11481	-	GO:0004672//protein kinase activity;GO:0005524//ATP binding	GO:0000212//meiotic spindle organization;GO:0000226//microtubule cytoskeleton organization;GO:0000278//mitotic cell cycle;GO:0006468//protein phosphorylation;GO:0007052//mitotic spindle organization;GO:0007098//centrosome cycle;GO:0007100//mitotic centrosome separation;GO:0051321//meiotic cell cycle	--
ENSSSCG00025066459	3602.81	3032.35	3508.04	2443.19	2554.66	2558.25	3381.07	2518.7	-0.424799	0.00878893	0.155861	TTYH2	XP_003131288.1 protein tweety homolog 2 isoform X4 [Sus scrofa]	-	-	-	-	GO:0005886//plasma membrane;GO:0016020//membrane;GO:0016021//integral component of membrane;GO:0034707//chloride channel complex	GO:0005254//chloride channel activity	GO:0006811//ion transport;GO:0006821//chloride transport;GO:1902476//chloride transmembrane transport	--
ENSSSCG00025064369	712.367	721.941	627.62	570.276	531.768	433.697	687.309	511.914	-0.425059	0.0255271	0.256594	INCENP	XP_020938580.1 LOW QUALITY PROTEIN: inner centromere protein [Sus scrofa]	-	-	-	-	-	-	GO:0000070//mitotic sister chromatid segregation;GO:1902412//regulation of mitotic cytokinesis	--
ENSSSCG00025051356	1110.47	1099.18	969.135	777.131	856.96	732.474	1059.59	788.855	-0.42568	0.00962258	0.162707	C2H5orf15	XP_003123986.1 keratinocyte-associated transmembrane protein 2 [Sus scrofa]	-	-	-	-	-	-	-	--
ENSSSCG00025072840	230.131	179.901	193.879	149.723	137.649	161.797	201.304	149.723	-0.427074	0.0353921	0.29793	GP2	XP_005662159.1 pancreatic secretory granule membrane major glycoprotein GP2 isoform X1 [Sus scrofa]	-	-	-	-	GO:0005576//extracellular region;GO:0016020//membrane;GO:0016021//integral component of membrane	-	-	--
ENSSSCG00025015106	458.973	430.498	361.54	321.508	324.719	283.45	417.004	309.892	-0.428293	0.0281341	0.269352	DNAJC16	XP_020951042.1 dnaJ homolog subfamily C member 16 isoform X1 [Sus scrofa]	-	-	-	-	GO:0005623//cell	-	GO:0045454//cell redox homeostasis	--
ENSSSCG00025057785	362.978	422.092	337.354	276.586	269.086	288.04	374.142	277.904	-0.428998	0.020011	0.224995	ERBB2	XP_020921778.1 receptor tyrosine-protein kinase erbB-2 isoform X1 [Sus scrofa]	Human Diseases;Environmental Information Processing;Environmental Information Processing;Human Diseases;Cellular Processes;Human Diseases;Cellular Processes;Environmental Information Processing;Human Diseases;Environmental Information Processing;Human Diseases;Environmental Information Processing;Human Diseases;Human Diseases;Human Diseases;Cellular Processes;Human Diseases;Human Diseases;Human D…	Cancer: overview;Signal transduction;Signal transduction;Cancer: overview;Cellular community - eukaryotes;Cancer: overview;Cellular community - eukaryotes;Signal transduction;Cancer: specific types;Signal transduction;Cancer: specific types;Signal transduction;Drug resistance: antineoplastic;Cancer: specific types;Cancer: specific types;Cellular community - eukaryotes;Drug resistance: antineoplas…	ko05200//Pathways in cancer;ko04151//PI3K-Akt signaling pathway;ko04010//MAPK signaling pathway;ko05205//Proteoglycans in cancer;ko04510//Focal adhesion;ko05206//MicroRNAs in cancer;ko04530//Tight junction;ko04066//HIF-1 signaling pathway;ko05226//Gastric cancer;ko04020//Calcium signaling pathway;ko05224//Breast cancer;ko04012//ErbB signaling pathway;ko01522//Endocrine resistance;ko05212//Pancrea…	K05083;K05083;K05083;K05083;K05083;K05083;K05083;K05083;K05083;K05083;K05083;K05083;K05083;K05083;K05083;K05083;K05083;K05083;K05083;K05083;K05083;K05083	GO:0005634//nucleus;GO:0005737//cytoplasm;GO:0005829//cytosol;GO:0005886//plasma membrane;GO:0005887//integral component of plasma membrane;GO:0009925//basal plasma membrane;GO:0010008//endosome membrane;GO:0016020//membrane;GO:0016021//integral component of membrane;GO:0016323//basolateral plasma membrane;GO:0016324//apical plasma membrane;GO:0031410//cytoplasmic vesicle;GO:0038143//ERBB3:ERBB2 …	GO:0000166//nucleotide binding;GO:0001042//RNA polymerase I core binding;GO:0004672//protein kinase activity;GO:0004713//protein tyrosine kinase activity;GO:0004714//transmembrane receptor protein tyrosine kinase activity;GO:0004888//transmembrane signaling receptor activity;GO:0005524//ATP binding;GO:0008022//protein C-terminus binding;GO:0016301//kinase activity;GO:0016740//transferase activity…	GO:0001934//positive regulation of protein phosphorylation;GO:0006468//protein phosphorylation;GO:0007165//signal transduction;GO:0007166//cell surface receptor signaling pathway;GO:0007169//transmembrane receptor protein tyrosine kinase signaling pathway;GO:0007275//multicellular organism development;GO:0007399//nervous system development;GO:0007422//peripheral nervous system development;GO:0007…	--
ENSSSCG00025014656	2975.84	3236.84	2521.27	2240.83	2183.58	2051.99	2911.32	2158.8	-0.431445	0.025417	0.255783	CD151	Sus scrofa CD151 molecule (Raph blood group) (CD151), mRNA. [Source:RefSeq mRNA;Acc:NM_001243865]	-	-	-	-	GO:0005604//basement membrane;GO:0005887//integral component of plasma membrane;GO:0009986//cell surface;GO:0016020//membrane;GO:0016021//integral component of membrane	GO:0005178//integrin binding	GO:0016477//cell migration;GO:0030335//positive regulation of cell migration;GO:0042098//T cell proliferation;GO:0044319//wound healing, spreading of cells;GO:0045807//positive regulation of endocytosis	--
ENSSSCG00025019105	1709.98	1835.81	1678.76	1322.81	1345.25	1205.51	1741.52	1291.19	-0.431642	0.00223466	0.0937376	SORT1	XP_020945730.1 sortilin isoform X1 [Sus scrofa]	Cellular Processes;Organismal Systems;Organismal Systems	Transport and catabolism;Nervous system;Digestive system	ko04142//Lysosome;ko04722//Neurotrophin signaling pathway;ko04979//Cholesterol metabolism	K12388;K12388;K12388	GO:0005764//lysosome;GO:0005769//early endosome;GO:0005794//Golgi apparatus;GO:0005829//cytosol;GO:0005886//plasma membrane;GO:0005905//coated pit;GO:0009986//cell surface;GO:0016020//membrane;GO:0016021//integral component of membrane;GO:0030136//clathrin-coated vesicle;GO:0030140//trans-Golgi network transport vesicle;GO:0030659//cytoplasmic vesicle membrane;GO:0031410//cytoplasmic vesicle;GO:0…	GO:0005515//protein binding;GO:0010465//nerve growth factor receptor activity;GO:0019899//enzyme binding;GO:0030379//neurotensin receptor activity, non-G-protein coupled;GO:0048406//nerve growth factor binding	GO:0006622//protein targeting to lysosome;GO:0006892//post-Golgi vesicle-mediated transport;GO:0006895//Golgi to endosome transport;GO:0006897//endocytosis;GO:0007186//G-protein coupled receptor signaling pathway;GO:0007218//neuropeptide signaling pathway;GO:0008333//endosome to lysosome transport;GO:0008625//extrinsic apoptotic signaling pathway via death domain receptors;GO:0010468//regulation …	--
ENSSSCG00025022032	441.969	449.789	488.276	309.959	328.534	383.741	460.012	340.745	-0.432979	0.0106449	0.166446	CDK4	Cyclin-dependent kinase 4 [Source:UniProtKB/Swiss-Prot;Acc:P79432]	Human Diseases;Human Diseases;Environmental Information Processing;Human Diseases;Human Diseases;Human Diseases;Human Diseases;Cellular Processes;Human Diseases;Cellular Processes;Human Diseases;Human Diseases;Cellular Processes;Human Diseases;Human Diseases;Human Diseases;Human Diseases;Human Diseases;Human Diseases;Human Diseases;Human Diseases;Human Diseases;Organismal Systems;Human Diseases;H…	Cancer: overview;Infectious disease: viral;Signal transduction;Infectious disease: viral;Cancer: overview;Infectious disease: viral;Infectious disease: viral;Cell growth and death;Infectious disease: viral;Cellular community - eukaryotes;Infectious disease: viral;Infectious disease: viral;Cell growth and death;Cancer: specific types;Infectious disease: viral;Endocrine and metabolic disease;Cancer…	ko05200//Pathways in cancer;ko05165//Human papillomavirus infection;ko04151//PI3K-Akt signaling pathway;ko05166//Human T-cell leukemia virus 1 infection;ko05203//Viral carcinogenesis;ko05163//Human cytomegalovirus infection;ko05169//Epstein-Barr virus infection;ko04218//Cellular senescence;ko05167//Kaposi sarcoma-associated herpesvirus infection;ko04530//Tight junction;ko05164//Influenza A;ko0516…	K02089;K02089;K02089;K02089;K02089;K02089;K02089;K02089;K02089;K02089;K02089;K02089;K02089;K02089;K02089;K02089;K02089;K02089;K02089;K02089;K02089;K02089;K02089;K02089;K02089;K02089;K02089;K02089	GO:0000307//cyclin-dependent protein kinase holoenzyme complex;GO:0000785//chromatin;GO:0005634//nucleus;GO:0005654//nucleoplasm;GO:0005667//transcription factor complex;GO:0005730//nucleolus;GO:0005737//cytoplasm;GO:0005829//cytosol;GO:0005923//bicellular tight junction;GO:0016020//membrane;GO:0031965//nuclear membrane;GO:0032991//macromolecular complex;GO:0097129//cyclin D2-CDK4 complex	GO:0000166//nucleotide binding;GO:0004672//protein kinase activity;GO:0004674//protein serine/threonine kinase activity;GO:0004693//cyclin-dependent protein serine/threonine kinase activity;GO:0005524//ATP binding;GO:0016301//kinase activity;GO:0016740//transferase activity;GO:0030332//cyclin binding	GO:0000082//G1/S transition of mitotic cell cycle;GO:0006468//protein phosphorylation;GO:0007049//cell cycle;GO:0007165//signal transduction;GO:0008284//positive regulation of cell proliferation;GO:0010468//regulation of gene expression;GO:0010971//positive regulation of G2/M transition of mitotic cell cycle;GO:0016310//phosphorylation;GO:0032869//cellular response to insulin stimulus;GO:0040014/…	--
ENSSSCG00025009262	519.459	483.685	477.042	344.4	347.973	403.307	493.396	365.227	-0.433952	0.00522321	0.126191	HMGCR	NP_001116460.1 3-hydroxy-3-methylglutaryl-coenzyme A reductase [Sus scrofa]	Metabolism;Environmental Information Processing;Organismal Systems;Metabolism	Global and overview maps;Signal transduction;Digestive system;Metabolism of terpenoids and polyketides	ko01100//Metabolic pathways;ko04152//AMPK signaling pathway;ko04976//Bile secretion;ko00900//Terpenoid backbone biosynthesis	K00021;K00021;K00021;K00021	GO:0005783//endoplasmic reticulum;GO:0005789//endoplasmic reticulum membrane;GO:0016020//membrane;GO:0016021//integral component of membrane	GO:0004420//hydroxymethylglutaryl-CoA reductase (NADPH) activity;GO:0005515//protein binding;GO:0016491//oxidoreductase activity;GO:0016616//oxidoreductase activity, acting on the CH-OH group of donors, NAD or NADP as acceptor;GO:0050661//NADP binding;GO:0050662//coenzyme binding	GO:0008299//isoprenoid biosynthetic process;GO:0015936//coenzyme A metabolic process;GO:0055114//oxidation-reduction process	--
ENSSSCG00025014498	301.236	322.701	264.331	234.375	202.592	218.484	296.089	218.484	-0.438505	0.0160097	0.203919	ID4	NP_001252585.1 DNA-binding protein inhibitor ID-4 [Macaca mulatta]	Cellular Processes;Environmental Information Processing	Cellular community - eukaryotes;Signal transduction	ko04550//Signaling pathways regulating pluripotency of stem cells;ko04350//TGF-beta signaling pathway	K17695;K17695	GO:0005634//nucleus;GO:0005654//nucleoplasm;GO:0005737//cytoplasm	GO:0001085//RNA polymerase II transcription factor binding;GO:0046983//protein dimerization activity	GO:0000082//G1/S transition of mitotic cell cycle;GO:0000122//negative regulation of transcription from RNA polymerase II promoter;GO:0001649//osteoblast differentiation;GO:0007405//neuroblast proliferation;GO:0007420//brain development;GO:0007623//circadian rhythm;GO:0008284//positive regulation of cell proliferation;GO:0010628//positive regulation of gene expression;GO:0021766//hippocampus deve…	bHLH
ENSSSCG00025050918	281.099	300.902	264.739	227.987	207.443	189.02	282.247	208.15	-0.439332	0.00850082	0.152927	ZNF655"	XP_005661924.2 zinc finger protein 655 isoform X1 [Sus scrofa]	-	-	-	-	-	GO:0003676//nucleic acid binding	GO:0006355//regulation of transcription, DNA-templated	zf-C2H2
ENSSSCG00025007594	2521.51	2392.12	2166.49	1780.96	1778.96	1655.41	2360.04	1738.44	-0.441015	0.00511271	0.124384	LMCD1	LIM and cysteine-rich domains protein 1 [Source:UniProtKB/Swiss-Prot;Acc:Q5PXT2]	-	-	-	-	GO:0005634//nucleus;GO:0005737//cytoplasm	GO:0003714//transcription corepressor activity;GO:0008270//zinc ion binding;GO:0046872//metal ion binding	GO:0000122//negative regulation of transcription from RNA polymerase II promoter;GO:0010611//regulation of cardiac muscle hypertrophy;GO:0070886//positive regulation of calcineurin-NFAT signaling cascade	--
ENSSSCG00025049094	808.66	884.641	896.328	642.057	706.731	558.668	863.21	635.819	-0.441096	0.0111048	0.169091	ATRN	XP_001927324.7 attractin isoform X1 [Sus scrofa]	-	-	-	-	-	GO:0005515//protein binding	-	--
ENSSSCG00025039761	706.75	704.587	718.356	517.518	502.862	546.249	709.898	522.21	-0.442982	0.000152532	0.0326566	MAP3K1	XP_003134021.1 mitogen-activated protein kinase kinase kinase 1 isoform X1 [Sus scrofa]	Environmental Information Processing;Human Diseases;Genetic Information Processing;Cellular Processes;Human Diseases;Organismal Systems;Organismal Systems;Organismal Systems;Organismal Systems	Signal transduction;Infectious disease: viral;Folding, sorting and degradation;Cellular community - eukaryotes;Infectious disease: viral;Nervous system;Endocrine system;Endocrine system;Immune system	ko04010//MAPK signaling pathway;ko05166//Human T-cell leukemia virus 1 infection;ko04120//Ubiquitin mediated proteolysis;ko04530//Tight junction;ko05161//Hepatitis B;ko04722//Neurotrophin signaling pathway;ko04935//Growth hormone synthesis, secretion and action;ko04912//GnRH signaling pathway;ko04622//RIG-I-like receptor signaling pathway	K04416;K04416;K04416;K04416;K04416;K04416;K04416;K04416;K04416	-	GO:0004672//protein kinase activity;GO:0005524//ATP binding;GO:0008270//zinc ion binding	GO:0006468//protein phosphorylation	--
ENSSSCG00025061069	890.401	768.91	998.42	666.522	672.579	614.725	885.91	651.275	-0.443893	0.0270015	0.26221	HBP1	XP_020957718.1 HMG box-containing protein 1 isoform X1 [Sus scrofa]	-	-	-	-	-	GO:0003723//RNA binding;GO:0005515//protein binding	GO:0006355//regulation of transcription, DNA-templated	HMG
ENSSSCG00025075267	294.985	343.391	297.215	232.968	233.932	220.752	311.864	229.217	-0.4442	0.00718663	0.144811	MAP1A	XP_005659735.3 microtubule-associated protein 1A isoform X1 [Sus scrofa]	-	-	-	-	GO:0005874//microtubule	GO:0008017//microtubule binding	GO:0000226//microtubule cytoskeleton organization	--
ENSSSCG00025023066	1702	1650.12	1464.9	1087.51	1247.83	1200.85	1605.67	1178.73	-0.445946	0.00776766	0.147792	SUMF1	sulfatase modifying factor 1 [Source:NCBI gene;Acc:100514188]	Cellular Processes	Transport and catabolism	ko04142//Lysosome	K13444	-	-	-	--
ENSSSCG00025077127	19108.9	20218.8	16031	15174.9	14133.6	11305.4	18452.9	13538	-0.446837	0.0448581	0.336887	TPM1	XP_020939057.1 tropomyosin alpha-1 chain isoform X1 [Sus scrofa]	Human Diseases;Organismal Systems;Human Diseases;Human Diseases;Organismal Systems	Cancer: overview;Circulatory system;Cardiovascular disease;Cardiovascular disease;Circulatory system	ko05206//MicroRNAs in cancer;ko04261//Adrenergic signaling in cardiomyocytes;ko05410//Hypertrophic cardiomyopathy;ko05414//Dilated cardiomyopathy;ko04260//Cardiac muscle contraction	K10373;K10373;K10373;K10373;K10373	-	-	-	--
ENSSSCG00025057381	185.659	168.093	162.692	130.894	101.273	146.58	172.148	126.249	-0.447375	0.0375405	0.30356	CENPL	XP_003357589.1 centromere protein L [Sus scrofa]	-	-	-	-	-	-	-	--
ENSSSCG00025063664	854.04	899.373	826.716	689.942	654.884	546.049	860.043	630.292	-0.448389	0.00887757	0.156478	FAM234A	XP_003481139.1 protein FAM234A [Sus scrofa]	-	-	-	-	GO:0009986//cell surface;GO:0016020//membrane;GO:0016021//integral component of membrane	-	-	--
ENSSSCG00025064710	322.911	309.387	304.405	213.521	240.123	231.266	312.234	228.303	-0.451679	0.000934787	0.0657116	NCOA7	XP_020944298.1 nuclear receptor coactivator 7 isoform X1 [Sus scrofa]	-	-	-	-	-	-	-	--
ENSSSCG00025032123	2635.77	2918.25	2833.56	1997.25	2162.75	1964.01	2795.86	2041.34	-0.453776	0.00190526	0.0884222	MAP3K21	XP_001928249.1 mitogen-activated protein kinase kinase kinase MLK4 [Sus scrofa]	-	-	-	-	-	GO:0000166//nucleotide binding;GO:0004672//protein kinase activity;GO:0004674//protein serine/threonine kinase activity;GO:0004706//JUN kinase kinase kinase activity;GO:0004709//MAP kinase kinase kinase activity;GO:0005515//protein binding;GO:0005524//ATP binding;GO:0016301//kinase activity;GO:0016740//transferase activity	GO:0000165//MAPK cascade;GO:0000186//activation of MAPKK activity;GO:0006468//protein phosphorylation;GO:0007256//activation of JNKK activity;GO:0007257//activation of JUN kinase activity;GO:0016310//phosphorylation	--
ENSSSCG00025024389	1421.17	1400.31	1418.18	1017.61	1028.33	1048.44	1413.22	1031.46	-0.4543	4.32e-06	0.00628558	PTGFRN	XP_013852691.2 prostaglandin F2 receptor negative regulator [Sus scrofa]	-	-	-	-	-	-	-	--
ENSSSCG00025004390	346.515	304.258	314.344	247.934	245.671	209.838	321.706	234.481	-0.456269	0.00794273	0.148236	KIF20B	XP_020928279.1 kinesin-like protein KIF20B isoform X10 [Sus scrofa]	-	-	-	-	GO:0005634//nucleus;GO:0005654//nucleoplasm;GO:0005730//nucleolus;GO:0005737//cytoplasm;GO:0005813//centrosome;GO:0005829//cytosol;GO:0015630//microtubule cytoskeleton;GO:0030496//midbody;GO:0045171//intercellular bridge;GO:0048471//perinuclear region of cytoplasm;GO:0051233//spindle midzone;GO:0070938//contractile ring;GO:0097431//mitotic spindle pole;GO:1990023//mitotic spindle midzone	GO:0000166//nucleotide binding;GO:0003774//motor activity;GO:0003777//microtubule motor activity;GO:0005524//ATP binding;GO:0008017//microtubule binding;GO:0008574//ATP-dependent microtubule motor activity, plus-end-directed;GO:0016887//ATPase activity;GO:0042803//protein homodimerization activity;GO:0050699//WW domain binding	GO:0001843//neural tube closure;GO:0007018//microtubule-based movement;GO:0007088//regulation of mitotic nuclear division;GO:0008284//positive regulation of cell proliferation;GO:0032467//positive regulation of cytokinesis;GO:0035372//protein localization to microtubule;GO:0048812//neuron projection morphogenesis;GO:0070201//regulation of establishment of protein localization;GO:0090316//positive…	--
ENSSSCG00025072734	260.222	296.574	317.107	240.868	222.663	172.808	291.301	212.113	-0.457679	0.0394078	0.312008	LOC105101410	XP_031290838.1 LOW QUALITY PROTEIN: DLA class II histocompatibility antigen, DR-1 beta chain-like [Camelus dromedarius]	Human Diseases;Human Diseases;Human Diseases;Human Diseases;Human Diseases;Cellular Processes;Human Diseases;Organismal Systems;Environmental Information Processing;Organismal Systems;Human Diseases;Organismal Systems;Human Diseases;Human Diseases;Human Diseases;Organismal Systems;Human Diseases;Human Diseases;Human Diseases;Human Diseases;Human Diseases;Human Diseases;Organismal Systems;Human Di…	Infectious disease: viral;Infectious disease: viral;Infectious disease: viral;Infectious disease: viral;Infectious disease: bacterial;Transport and catabolism;Infectious disease: parasitic;Immune system;Signaling molecules and interaction;Immune system;Infectious disease: parasitic;Immune system;Immune disease;Cardiovascular disease;Immune disease;Immune system;Immune disease;Endocrine and metabo…	ko05166//Human T-cell leukemia virus 1 infection;ko05169//Epstein-Barr virus infection;ko05168//Herpes simplex virus 1 infection;ko05164//Influenza A;ko05152//Tuberculosis;ko04145//Phagosome;ko05145//Toxoplasmosis;ko04659//Th17 cell differentiation;ko04514//Cell adhesion molecules;ko04658//Th1 and Th2 cell differentiation;ko05140//Leishmaniasis;ko04612//Antigen processing and presentation;ko05323…	K06752;K06752;K06752;K06752;K06752;K06752;K06752;K06752;K06752;K06752;K06752;K06752;K06752;K06752;K06752;K06752;K06752;K06752;K06752;K06752;K06752;K06752;K06752;K06752	GO:0016020//membrane;GO:0042613//MHC class II protein complex	-	GO:0006955//immune response;GO:0019882//antigen processing and presentation	--
ENSSSCG00025007210	1941.41	2148.05	1671.69	1348.74	1318.68	1523.11	1920.38	1396.84	-0.459226	0.02615	0.257689	PPP1R12B	XP_013835581.2 protein phosphatase 1 regulatory subunit 12B isoform X2 [Sus scrofa]	Cellular Processes;Human Diseases;Cellular Processes;Organismal Systems;Organismal Systems	Cell motility;Cancer: overview;Cellular community - eukaryotes;Endocrine system;Circulatory system	ko04810//Regulation of actin cytoskeleton;ko05205//Proteoglycans in cancer;ko04510//Focal adhesion;ko04921//Oxytocin signaling pathway;ko04270//Vascular smooth muscle contraction	K12329;K12329;K12329;K12329;K12329	GO:0005737//cytoplasm;GO:0030018//Z disc;GO:0031672//A band	GO:0004857//enzyme inhibitor activity;GO:0005515//protein binding;GO:0019208//phosphatase regulator activity;GO:0019901//protein kinase binding	GO:0007165//signal transduction;GO:0043086//negative regulation of catalytic activity;GO:0050790//regulation of catalytic activity	--
ENSSSCG00025011675	142.038	152.328	178.05	110.57	135.282	97.4924	157.472	114.448	-0.460405	0.0492079	0.34934	TRIM4	XP_003124381.1 E3 ubiquitin-protein ligase TRIM4 [Sus scrofa]	-	-	-	-	-	GO:0005515//protein binding;GO:0008270//zinc ion binding;GO:0046872//metal ion binding	-	--
ENSSSCG00025023634	3081.83	3444.43	2772.36	2236.28	2518.57	1992.06	3099.54	2248.97	-0.46279	0.0261061	0.257689	COBL	XP_020919590.1 LOW QUALITY PROTEIN: protein cordon-bleu [Sus scrofa]	-	-	-	-	-	GO:0003779//actin binding;GO:0003785//actin monomer binding	-	--
ENSSSCG00025035501	454.903	469.67	517.473	330.214	330.565	382.909	480.682	347.896	-0.466427	0.006713	0.140583	ZBTB20	XP_004414872.1 PREDICTED: zinc finger and BTB domain-containing protein 20 isoform X1 [Odobenus rosmarus divergens]	-	-	-	-	-	GO:0003676//nucleic acid binding;GO:0005515//protein binding	-	ZBTB
ENSSSCG00025064943	1685.53	1756.12	1411.86	1308.88	1256.32	946.82	1617.84	1170.68	-0.466725	0.0441278	0.335615	DLGAP5	XP_003121868.1 disks large-associated protein 5 isoform X1 [Sus scrofa]	-	-	-	-	GO:0005634//nucleus;GO:0005739//mitochondrion;GO:0005829//cytosol;GO:0031616//spindle pole centrosome;GO:0034451//centriolar satellite	-	GO:0023052//signaling	--
ENSSSCG00025045089	1168.89	1168.13	1285.58	858.067	822.96	937.256	1207.54	872.761	-0.468409	0.00291602	0.0982295	LOC110261008	XP_020950195.1 very-long-chain 3-oxoacyl-CoA reductase-B-like [Sus scrofa]	Metabolism;Metabolism;Metabolism;Metabolism;Metabolism	Global and overview maps;Global and overview maps;Lipid metabolism;Lipid metabolism;Lipid metabolism	ko01100//Metabolic pathways;ko01212//Fatty acid metabolism;ko00140//Steroid hormone biosynthesis;ko01040//Biosynthesis of unsaturated fatty acids;ko00062//Fatty acid elongation	K10251;K10251;K10251;K10251;K10251	-	GO:0016491//oxidoreductase activity	-	--
ENSSSCG00025041003	805.615	720.485	633.16	549.3	570.307	440.977	719.753	520.195	-0.46845	0.0354373	0.29793	C1orf174	NP_001231749.1 UPF0688 protein C1orf174 homolog [Sus scrofa]	-	-	-	-	-	-	-	--
ENSSSCG00025071445	341.861	368.897	376.274	297.4	251.457	235.979	362.344	261.612	-0.469933	0.00896602	0.157085	C1orf112	XP_001928039.4 uncharacterized protein C1orf112 homolog isoform X1 [Sus scrofa]	-	-	-	-	-	-	-	--
ENSSSCG00025023277	2065.6	1969.48	2004.66	1370.37	1409.73	1580.58	2013.24	1453.56	-0.469933	0.001353	0.0797216	FARP1	XP_020921033.1 FERM, RhoGEF and pleckstrin domain-containing protein 1 isoform X1 [Sus scrofa]	-	-	-	-	GO:0005856//cytoskeleton	GO:0005085//guanyl-nucleotide exchange factor activity;GO:0008092//cytoskeletal protein binding;GO:0030676//Rac guanyl-nucleotide exchange factor activity	-	--
ENSSSCG00025054191	1107.5	1140.71	998.229	804.351	763.888	773.293	1082.15	780.511	-0.471404	0.00252307	0.0964595	FLRT3	XP_001926484.2 leucine-rich repeat transmembrane protein FLRT3 [Sus scrofa]	-	-	-	-	GO:0016021//integral component of membrane	GO:0005515//protein binding	-	--
ENSSSCG00025050306	329.828	365.475	276.506	253.781	225.076	220.985	323.936	233.281	-0.473644	0.0311704	0.284807	BRCA1	XP_020922584.1 breast cancer type 1 susceptibility protein isoform X2 [Sus scrofa]	Environmental Information Processing;Genetic Information Processing;Human Diseases;Human Diseases;Human Diseases;Genetic Information Processing;Genetic Information Processing	Signal transduction;Folding, sorting and degradation;Cancer: overview;Cancer: specific types;Drug resistance: antineoplastic;Replication and repair;Replication and repair	ko04151//PI3K-Akt signaling pathway;ko04120//Ubiquitin mediated proteolysis;ko05206//MicroRNAs in cancer;ko05224//Breast cancer;ko01524//Platinum drug resistance;ko03460//Fanconi anemia pathway;ko03440//Homologous recombination	K10605;K10605;K10605;K10605;K10605;K10605;K10605	GO:0005634//nucleus	GO:0003677//DNA binding;GO:0004842//ubiquitin-protein transferase activity;GO:0008270//zinc ion binding;GO:0046872//metal ion binding	GO:0006281//DNA repair;GO:0006974//cellular response to DNA damage stimulus	--
ENSSSCG00025005333	166.961	176.952	172.648	119.749	132.963	118.88	172.187	123.864	-0.475219	0.000861036	0.0631306	C21orf91	XP_032332967.1 protein EURL homolog isoform X1 [Camelus ferus]	-	-	-	-	-	-	-	--
ENSSSCG00025063841	931.002	815.746	820.604	601.963	666.47	575.284	855.784	614.572	-0.477663	0.00650168	0.139379	APBB2	XP_005666668.1 amyloid beta A4 precursor protein-binding family B member 2 isoform X4 [Sus scrofa]	-	-	-	-	-	GO:0001540//beta-amyloid binding;GO:0005515//protein binding	-	--
ENSSSCG00025004470	177.858	149.532	153.028	93.7863	132.188	118.905	160.139	114.96	-0.478198	0.0346611	0.295327	CPLANE2	XP_013854464.2 REM2- and Rab-like small GTPase 1 isoform X2 [Sus scrofa]	-	-	-	-	GO:0005654//nucleoplasm	GO:0003924//GTPase activity;GO:0005525//GTP binding	-	--
ENSSSCG00025076584	1511.04	1525.98	1371.66	1106.48	1147.21	902.708	1469.56	1052.13	-0.48207	0.00982038	0.163691	MTUS1	XP_020933654.1 LOW QUALITY PROTEIN: microtubule-associated tumor suppressor 1 [Sus scrofa]	-	-	-	-	-	-	-	--
ENSSSCG00025009601	206.819	197.985	209.709	157.428	141.611	140.825	204.838	146.621	-0.482387	0.000837661	0.0630051	LRRC46	XP_003131580.2 leucine-rich repeat-containing protein 46 [Sus scrofa]	-	-	-	-	-	-	-	--
ENSSSCG00025051775	1716.67	1633.19	1515.91	1163.78	1234.85	1083.33	1621.92	1160.66	-0.482763	0.00318352	0.10267	LAMA5	XP_020933877.1 laminin subunit alpha-5 isoform X2 [Sus scrofa]	Human Diseases;Human Diseases;Environmental Information Processing;Cellular Processes;Human Diseases;Human Diseases;Human Diseases;Environmental Information Processing	Cancer: overview;Infectious disease: viral;Signal transduction;Cellular community - eukaryotes;Infectious disease: parasitic;Cancer: specific types;Infectious disease: parasitic;Signaling molecules and interaction	ko05200//Pathways in cancer;ko05165//Human papillomavirus infection;ko04151//PI3K-Akt signaling pathway;ko04510//Focal adhesion;ko05145//Toxoplasmosis;ko05222//Small cell lung cancer;ko05146//Amoebiasis;ko04512//ECM-receptor interaction	K06240;K06240;K06240;K06240;K06240;K06240;K06240;K06240	-	GO:0005102//receptor binding	GO:0007155//cell adhesion;GO:0030155//regulation of cell adhesion;GO:0030334//regulation of cell migration;GO:0045995//regulation of embryonic development	--
ENSSSCG00025026961	5710.4	5351.31	5713.37	3837.68	4117.42	4034.68	5591.69	3996.59	-0.484514	0.000399132	0.0497096	PHYHIPL	NP_001231510.1 phytanoyl-CoA hydroxylase-interacting protein-like [Sus scrofa]	-	-	-	-	-	GO:0005515//protein binding	-	--
ENSSSCG00025038455	274.31	321.234	329.466	242.059	207.539	211.513	308.337	220.37	-0.484575	0.0124162	0.177881	SHCBP1	XP_020949908.1 SHC SH2 domain-binding protein 1 [Sus scrofa]	-	-	-	-	-	-	-	--
ENSSSCG00025071595	298.418	369.168	335.484	263.06	242.112	211.56	334.357	238.91	-0.484918	0.0196082	0.221908	NAALADL1	XP_003122594.1 N-acetylated-alpha-linked acidic dipeptidase-like protein [Sus scrofa] Transferrin receptor-like dimerization domain	-	-	-	-	-	-	-	--
ENSSSCG00025018918	1521.68	1543.22	1330.73	1096.12	1191.85	851.705	1465.21	1046.56	-0.485458	0.0263049	0.258364	SHROOM3	XP_003482466.3 LOW QUALITY PROTEIN: protein Shroom3 [Sus scrofa]	-	-	-	-	-	GO:0003779//actin binding;GO:0005515//protein binding;GO:0051015//actin filament binding	GO:0000902//cell morphogenesis;GO:0001843//neural tube closure;GO:0002064//epithelial cell development	--
ENSSSCG00025014724	3063.39	3521.59	2846.52	2337.55	2509.87	1877.55	3143.83	2241.66	-0.487959	0.030226	0.2797	ECE1	AKL60852.1 endothelin-converting enzyme 1, partial [Sus scrofa]	-	-	-	-	-	GO:0004222//metalloendopeptidase activity;GO:0008237//metallopeptidase activity	GO:0006508//proteolysis	--
ENSSSCG00025015805	252.272	269.902	258.516	211.231	188.653	156.481	260.23	185.455	-0.488718	0.0110175	0.168099	TCTN2	XP_003359133.2 tectonic-2 isoform X6 [Sus scrofa]	-	-	-	-	-	-	-	--
ENSSSCG00025004212	2617.65	2510.87	2658.13	1802.64	1778.05	1964.35	2595.55	1848.35	-0.489806	0.000516304	0.0508007	KCTD12	XP_020921390.1 BTB/POZ domain-containing protein KCTD12 [Sus scrofa]	-	-	-	-	-	GO:0005515//protein binding;GO:0042802//identical protein binding	GO:0051260//protein homooligomerization	--
ENSSSCG00025069228	2075.11	2515.29	1934.02	1619.38	1713.8	1310.89	2174.81	1548.02	-0.490461	0.0423773	0.325764	CD74	XP_020935941.1 CD74 antigen isoform X3 [Sus scrofa]	Human Diseases;Human Diseases;Organismal Systems	Infectious disease: viral;Infectious disease: bacterial;Immune system	ko05168//Herpes simplex virus 1 infection;ko05152//Tuberculosis;ko04612//Antigen processing and presentation	K06505;K06505;K06505	GO:0016020//membrane;GO:0016021//integral component of membrane	GO:0042289//MHC class II protein binding	GO:0006886//intracellular protein transport;GO:0006955//immune response;GO:0019882//antigen processing and presentation;GO:0070206//protein trimerization	--
ENSSSCG00025058732	276.579	246.823	272.857	174.842	180.388	211.371	265.42	188.867	-0.490906	0.00651908	0.139409	SGMS1	A0AAS4.2 RecName: Full=Phosphatidylcholine:ceramide cholinephosphotransferase 1; AltName: Full=Sphingomyelin synthase 1 [Sus scrofa]	Metabolism;Environmental Information Processing;Metabolism	Global and overview maps;Signal transduction;Lipid metabolism	ko01100//Metabolic pathways;ko04071//Sphingolipid signaling pathway;ko00600//Sphingolipid metabolism	K04714;K04714;K04714	GO:0000138//Golgi trans cisterna;GO:0016020//membrane;GO:0016021//integral component of membrane;GO:0030173//integral component of Golgi membrane	GO:0005515//protein binding;GO:0033188//sphingomyelin synthase activity;GO:0047493//ceramide cholinephosphotransferase activity	GO:0006686//sphingomyelin biosynthetic process;GO:0046513//ceramide biosynthetic process	--
ENSSSCG00025003221	148.941	153.649	150.935	92.3115	95.2792	135.115	151.175	107.569	-0.490963	0.0346942	0.295327	TTC8	XP_001927116.2 tetratricopeptide repeat protein 8 isoform X1 [Sus scrofa]	-	-	-	-	GO:0034464//BBSome	GO:0005515//protein binding	-	--
ENSSSCG00025074776	196.395	194.396	221.187	131.171	137.286	165.766	203.993	144.741	-0.495045	0.0124195	0.177881	COL4A1	XP_020921569.1 LOW QUALITY PROTEIN: collagen alpha-1(IV) chain [Sus scrofa]	Human Diseases;Human Diseases;Environmental Information Processing;Cellular Processes;Organismal Systems;Human Diseases;Human Diseases;Human Diseases;Environmental Information Processing;Organismal Systems	Cancer: overview;Infectious disease: viral;Signal transduction;Cellular community - eukaryotes;Endocrine system;Cancer: specific types;Endocrine and metabolic disease;Infectious disease: parasitic;Signaling molecules and interaction;Digestive system	ko05200//Pathways in cancer;ko05165//Human papillomavirus infection;ko04151//PI3K-Akt signaling pathway;ko04510//Focal adhesion;ko04926//Relaxin signaling pathway;ko05222//Small cell lung cancer;ko04933//AGE-RAGE signaling pathway in diabetic complications;ko05146//Amoebiasis;ko04512//ECM-receptor interaction;ko04974//Protein digestion and absorption	K06237;K06237;K06237;K06237;K06237;K06237;K06237;K06237;K06237;K06237	GO:0005581//collagen trimer	GO:0005201//extracellular matrix structural constituent	-	--
ENSSSCG00025003738	896.778	875.215	981.634	619.24	611.943	720.887	917.876	650.69	-0.496329	0.00505167	0.123462	CAPN6	XP_003135366.1 calpain-6 [Sus scrofa]	-	-	-	-	-	GO:0004198//calcium-dependent cysteine-type endopeptidase activity	GO:0006508//proteolysis	--
ENSSSCG00025072069	522.292	514.313	483.746	365.332	394.998	314.142	506.783	358.157	-0.500776	0.00488073	0.12167	TMEM179B	XP_013849655.1 transmembrane protein 179B [Sus scrofa]	-	-	-	-	GO:0005730//nucleolus;GO:0016020//membrane;GO:0016021//integral component of membrane;GO:0016607//nuclear speck	-	-	--
ENSSSCG00025045861	1767.15	2045.7	1617.14	1385.89	1444.89	1004	1810	1278.26	-0.501808	0.0464898	0.341113	ADGRE5	XP_020936373.1 CD97 antigen isoform X3 [Sus scrofa]	-	-	-	-	GO:0016020//membrane;GO:0016021//integral component of membrane	GO:0004888//transmembrane signaling receptor activity;GO:0004930//G-protein coupled receptor activity;GO:0005509//calcium ion binding	GO:0007166//cell surface receptor signaling pathway;GO:0007186//G-protein coupled receptor signaling pathway	--
ENSSSCG00025065661	2376.07	2265.04	2089.03	1602.33	1744.44	1390.8	2243.38	1579.19	-0.506493	0.00740994	0.145612	LAMB1	XP_003130317.3 LOW QUALITY PROTEIN: laminin subunit beta-1 [Sus scrofa]	Human Diseases;Human Diseases;Environmental Information Processing;Cellular Processes;Human Diseases;Human Diseases;Human Diseases;Environmental Information Processing	Cancer: overview;Infectious disease: viral;Signal transduction;Cellular community - eukaryotes;Infectious disease: parasitic;Cancer: specific types;Infectious disease: parasitic;Signaling molecules and interaction	ko05200//Pathways in cancer;ko05165//Human papillomavirus infection;ko04151//PI3K-Akt signaling pathway;ko04510//Focal adhesion;ko05145//Toxoplasmosis;ko05222//Small cell lung cancer;ko05146//Amoebiasis;ko04512//ECM-receptor interaction	K05636;K05636;K05636;K05636;K05636;K05636;K05636;K05636	-	-	-	--
ENSSSCG00025021614	1288.49	1320.94	1308.12	879.568	898.921	977.066	1305.85	918.518	-0.507606	0.000243896	0.0386908	ITPR1	XP_020924940.1 inositol 1,4,5-trisphosphate receptor type 1 isoform X5 [Sus scrofa]	Human Diseases;Human Diseases;Human Diseases;Human Diseases;Human Diseases;Human Diseases;Cellular Processes;Cellular Processes;Human Diseases;Organismal Systems;Cellular Processes;Environmental Information Processing;Organismal Systems;Environmental Information Processing;Cellular Processes;Human Diseases;Environmental Information Processing;Organismal Systems;Organismal Systems;Organismal Syste…	Neurodegenerative disease;Neurodegenerative disease;Infectious disease: bacterial;Infectious disease: viral;Infectious disease: viral;Cancer: overview;Transport and catabolism;Cell growth and death;Infectious disease: viral;Immune system;Cell growth and death;Signal transduction;Endocrine system;Signal transduction;Cell growth and death;Endocrine and metabolic disease;Signal transduction;Immune s…	ko05010//Alzheimer disease;ko05016//Huntington disease;ko05131//Shigellosis;ko05170//Human immunodeficiency virus 1 infection;ko05163//Human cytomegalovirus infection;ko05205//Proteoglycans in cancer;ko04140//Autophagy - animal;ko04218//Cellular senescence;ko05167//Kaposi sarcoma-associated herpesvirus infection;ko04621//NOD-like receptor signaling pathway;ko04210//Apoptosis;ko04371//Apelin signa…	K04958;K04958;K04958;K04958;K04958;K04958;K04958;K04958;K04958;K04958;K04958;K04958;K04958;K04958;K04958;K04958;K04958;K04958;K04958;K04958;K04958;K04958;K04958;K04958;K04958;K04958;K04958;K04958;K04958;K04958;K04958;K04958;K04958;K04958;K04958;K04958;K04958;K04958;K04958;K04958;K04958;K04958;K04958;K04958;K04958;K04958	GO:0005783//endoplasmic reticulum;GO:0016020//membrane	GO:0005216//ion channel activity;GO:0005220//inositol 1,4,5-trisphosphate-sensitive calcium-release channel activity;GO:0005262//calcium channel activity;GO:0070679//inositol 1,4,5 trisphosphate binding	GO:0006811//ion transport;GO:0006816//calcium ion transport;GO:0055085//transmembrane transport;GO:0070588//calcium ion transmembrane transport	--
ENSSSCG00025044139	233.11	206.935	237.278	164.992	165.848	145.33	225.774	158.723	-0.508366	0.00448124	0.116366	DHRS3	XP_027470156.1 short-chain dehydrogenase/reductase 3 isoform X1 [Zalophus californianus]	Metabolism;Metabolism	Global and overview maps;Metabolism of cofactors and vitamins	ko01100//Metabolic pathways;ko00830//Retinol metabolism	K11146;K11146	GO:0005811//lipid particle;GO:0016020//membrane;GO:0016021//integral component of membrane	GO:0004745//retinol dehydrogenase activity;GO:0016616//oxidoreductase activity, acting on the CH-OH group of donors, NAD or NADP as acceptor	GO:0001523//retinoid metabolic process;GO:0003151//outflow tract morphogenesis;GO:0030278//regulation of ossification;GO:0042572//retinol metabolic process;GO:0048385//regulation of retinoic acid receptor signaling pathway;GO:0048387//negative regulation of retinoic acid receptor signaling pathway;GO:0055114//oxidation-reduction process;GO:0060021//palate development;GO:0060349//bone morphogenesi…	--
ENSSSCG00025019643	178.189	147.2	140.032	127.83	107.343	91.9971	155.141	109.057	-0.508497	0.0421694	0.325175	S100A14	Sus scrofa S100 calcium binding protein A14 (S100A14), mRNA. [Source:RefSeq mRNA;Acc:NM_001190168]	-	-	-	-	GO:0048471//perinuclear region of cytoplasm	GO:0005509//calcium ion binding;GO:0042379//chemokine receptor binding	GO:0032496//response to lipopolysaccharide;GO:0034142//toll-like receptor 4 signaling pathway;GO:0042742//defense response to bacterium;GO:0071624//positive regulation of granulocyte chemotaxis;GO:0090026//positive regulation of monocyte chemotaxis	--
ENSSSCG00025029252	605.899	584.235	585.533	386.063	444.505	416.091	591.889	415.553	-0.510294	0.000645018	0.0557411	SESTD1	XP_003133561.2 SEC14 domain and spectrin repeat-containing protein 1 isoform X1 [Sus scrofa]	-	-	-	-	-	-	-	--
ENSSSCG00025004321	931.039	851.302	970.585	632.459	648.578	648.048	917.642	643.028	-0.51305	0.00150019	0.0804713	PANK1	XP_005671322.2 pantothenate kinase 1 isoform X1 [Sus scrofa]	Metabolism;Metabolism	Global and overview maps;Metabolism of cofactors and vitamins	ko01100//Metabolic pathways;ko00770//Pantothenate and CoA biosynthesis	K09680;K09680	-	GO:0004594//pantothenate kinase activity;GO:0005524//ATP binding	GO:0015937//coenzyme A biosynthetic process;GO:0016310//phosphorylation	--
ENSSSCG00025050065	191.399	169.179	145.015	119.495	100.76	133.333	168.531	117.863	-0.515906	0.0364937	0.300017	SPHK1	XP_005656973.1 sphingosine kinase 1 isoform X2 [Sus scrofa]	Metabolism;Human Diseases;Environmental Information Processing;Environmental Information Processing;Environmental Information Processing;Environmental Information Processing;Organismal Systems;Environmental Information Processing;Metabolism	Global and overview maps;Infectious disease: bacterial;Signal transduction;Signal transduction;Signal transduction;Signal transduction;Immune system;Signal transduction;Lipid metabolism	ko01100//Metabolic pathways;ko05152//Tuberculosis;ko04071//Sphingolipid signaling pathway;ko04371//Apelin signaling pathway;ko04072//Phospholipase D signaling pathway;ko04020//Calcium signaling pathway;ko04666//Fc gamma R-mediated phagocytosis;ko04370//VEGF signaling pathway;ko00600//Sphingolipid metabolism	K04718;K04718;K04718;K04718;K04718;K04718;K04718;K04718;K04718	GO:0005634//nucleus;GO:0005737//cytoplasm;GO:0005829//cytosol;GO:0005886//plasma membrane;GO:0005905//coated pit;GO:0030139//endocytic vesicle;GO:0031901//early endosome membrane;GO:0098793//presynapse	GO:0000287//magnesium ion binding;GO:0003677//DNA binding;GO:0003951//NAD+ kinase activity;GO:0005516//calmodulin binding;GO:0005524//ATP binding;GO:0008289//lipid binding;GO:0008481//sphinganine kinase activity;GO:0016301//kinase activity;GO:0016407//acetyltransferase activity;GO:0017050//D-erythro-sphingosine kinase activity;GO:0038036//sphingosine-1-phosphate receptor activity;GO:0051721//prot…	GO:0001568//blood vessel development;GO:0003376//sphingosine-1-phosphate signaling pathway;GO:0006473//protein acetylation;GO:0006670//sphingosine metabolic process;GO:0006954//inflammatory response;GO:0007420//brain development;GO:0008284//positive regulation of cell proliferation;GO:0010800//positive regulation of peptidyl-threonine phosphorylation;GO:0010803//regulation of tumor necrosis facto…	--
ENSSSCG00025026921	338.695	274.007	301.647	219.456	255.456	163.732	304.783	212.882	-0.51773	0.0478953	0.34469	TSPAN3	NP_001231125.1 tetraspanin-3 [Sus scrofa]	-	-	-	-	GO:0005887//integral component of plasma membrane;GO:0016020//membrane;GO:0016021//integral component of membrane	-	GO:0016477//cell migration	--
ENSSSCG00025060994	500.989	472.213	525.605	355.64	348.149	340.557	499.603	348.115	-0.521215	0.000699425	0.0565044	HNF4A	NP_001038036.1 hepatocyte nuclear factor 4-alpha [Sus scrofa]	Environmental Information Processing;Human Diseases	Signal transduction;Endocrine and metabolic disease	ko04152//AMPK signaling pathway;ko04950//Maturity onset diabetes of the young	K07292;K07292	GO:0005634//nucleus	GO:0000977//RNA polymerase II regulatory region sequence-specific DNA binding;GO:0003677//DNA binding;GO:0003700//transcription factor activity, sequence-specific DNA binding;GO:0003707//steroid hormone receptor activity;GO:0008270//zinc ion binding;GO:0043565//sequence-specific DNA binding;GO:0046872//metal ion binding	GO:0003323//type B pancreatic cell development;GO:0006355//regulation of transcription, DNA-templated;GO:0006357//regulation of transcription from RNA polymerase II promoter;GO:0030154//cell differentiation;GO:0043401//steroid hormone mediated signaling pathway;GO:0045944//positive regulation of transcription from RNA polymerase II promoter;GO:0048856//anatomical structure development;GO:0050796/…	RXR-like
ENSSSCG00025073882	2169.46	2214.37	2201.33	1377.77	1420.09	1789.91	2195.05	1529.26	-0.521423	0.00717978	0.144811	ACSM2B脂	XP_003124609.3 acyl-coenzyme A synthetase ACSM2B, mitochondrial isoform X2 [Sus scrofa]	Metabolism;Metabolism	Global and overview maps;Carbohydrate metabolism	ko01100//Metabolic pathways;ko00650//Butanoate metabolism	K01896;K01896	-	GO:0003824//catalytic activity	-	--
ENSSSCG00025063718	4866.25	4852.13	4841.92	3366.44	3427.7	3349.77	4853.43	3381.3	-0.521425	4.76e-07	0.00103868	PDZK1	XP_005663592.1 Na(+)/H(+) exchange regulatory cofactor NHE-RF3 [Sus scrofa]	-	-	-	-	GO:0005886//plasma membrane;GO:0005903//brush border	GO:0005515//protein binding;GO:0030165//PDZ domain binding	GO:0015879//carnitine transport;GO:0032414//positive regulation of ion transmembrane transporter activity;GO:1904064//positive regulation of cation transmembrane transport	--
ENSSSCG00025046002	959.469	937.307	785.25	708.154	642.74	515.412	894.009	622.102	-0.523137	0.02598	0.257511	NUP62CL	XP_005654342.1 nucleoporin-62 C-terminal-like protein isoform X2 [Sus scrofa]	Genetic Information Processing	Translation	ko03013//Nucleocytoplasmic transport	K14306	GO:0005643//nuclear pore	GO:0017056//structural constituent of nuclear pore	GO:0006913//nucleocytoplasmic transport	--
ENSSSCG00025051878	886.176	819.521	1059.57	614.559	629.439	678.835	921.756	640.944	-0.524186	0.0193042	0.221036	GLUL	KAB0377376.1 hypothetical protein FD755_011820 [Muntiacus reevesi]	Metabolism;Cellular Processes;Metabolism;Organismal Systems;Organismal Systems;Metabolism;Metabolism;Metabolism;Metabolism	Global and overview maps;Cell growth and death;Global and overview maps;Nervous system;Nervous system;Carbohydrate metabolism;Amino acid metabolism;Amino acid metabolism;Energy metabolism	ko01100//Metabolic pathways;ko04217//Necroptosis;ko01230//Biosynthesis of amino acids;ko04724//Glutamatergic synapse;ko04727//GABAergic synapse;ko00630//Glyoxylate and dicarboxylate metabolism;ko00250//Alanine, aspartate and glutamate metabolism;ko00220//Arginine biosynthesis;ko00910//Nitrogen metabolism	K01915;K01915;K01915;K01915;K01915;K01915;K01915;K01915;K01915	GO:0005737//cytoplasm;GO:0005739//mitochondrion;GO:0005829//cytosol;GO:0005886//plasma membrane;GO:0044297//cell body;GO:0097386//glial cell projection	GO:0000166//nucleotide binding;GO:0003824//catalytic activity;GO:0004356//glutamate-ammonia ligase activity;GO:0005524//ATP binding;GO:0016874//ligase activity;GO:0019706//protein-cysteine S-palmitoyltransferase activity;GO:0042802//identical protein binding	GO:0006542//glutamine biosynthetic process;GO:0006807//nitrogen compound metabolic process;GO:0008283//cell proliferation;GO:0009267//cellular response to starvation;GO:0009749//response to glucose;GO:0010594//regulation of endothelial cell migration;GO:0018345//protein palmitoylation;GO:0042254//ribosome biogenesis;GO:1903670//regulation of sprouting angiogenesis;GO:1904749//regulation of protei…	--
ENSSSCG00025027628	488.501	510.784	408.934	341.747	369.279	268.103	469.406	326.377	-0.5243	0.0296663	0.278438	RAB11FIP3	XP_020942580.1 rab11 family-interacting protein 3 [Sus scrofa]	Cellular Processes	Transport and catabolism	ko04144//Endocytosis	K12485	-	GO:0005509//calcium ion binding;GO:0017137//Rab GTPase binding;GO:0030306//ADP-ribosylation factor binding	GO:0016192//vesicle-mediated transport;GO:0032456//endocytic recycling;GO:0032465//regulation of cytokinesis	--
ENSSSCG00025050990	473.667	523.263	528	342.41	391.075	325.064	508.31	352.849	-0.526656	0.00410716	0.112435	KIF20A	XP_003124000.3 kinesin-like protein KIF20A isoform X2 [Sus scrofa]	-	-	-	-	GO:0005794//Golgi apparatus;GO:0005874//microtubule	GO:0003777//microtubule motor activity;GO:0005524//ATP binding;GO:0008017//microtubule binding	GO:0000281//mitotic cytokinesis;GO:0007018//microtubule-based movement	--
ENSSSCG00025049798	163.639	135.436	140.11	79.4847	117.026	108.14	146.395	101.551	-0.527667	0.0349767	0.295423	C11orf49	XP_005660973.1 UPF0705 protein C11orf49 homolog isoform X1 [Sus scrofa]	-	-	-	-	-	-	-	--
ENSSSCG00025064755	1206.27	1184.79	1100.95	909.18	834.741	673.6	1164.01	805.84	-0.530534	0.00947288	0.161743	UBE2C	XP_005862195.1 PREDICTED: ubiquitin-conjugating enzyme E2 C [Myotis brandtii]	Genetic Information Processing	Folding, sorting and degradation	ko04120//Ubiquitin mediated proteolysis	K06688	GO:0000151//ubiquitin ligase complex;GO:0005623//cell;GO:0005634//nucleus;GO:0005680//anaphase-promoting complex;GO:0005829//cytosol;GO:0005886//plasma membrane	GO:0000166//nucleotide binding;GO:0004842//ubiquitin-protein transferase activity;GO:0005524//ATP binding;GO:0016740//transferase activity;GO:0044389//ubiquitin-like protein ligase binding;GO:0061631//ubiquitin conjugating enzyme activity	GO:0000209//protein polyubiquitination;GO:0006511//ubiquitin-dependent protein catabolic process;GO:0010458//exit from mitosis;GO:0010994//free ubiquitin chain polymerization;GO:0016567//protein ubiquitination;GO:0030071//regulation of mitotic metaphase/anaphase transition;GO:0031145//anaphase-promoting complex-dependent proteasomal ubiquitin-dependent protein catabolic process;GO:0031536//positi…	--
ENSSSCG00025001672	300.273	359.547	330.075	276.822	212.426	195.202	329.965	228.15	-0.532328	0.0278994	0.268517	HELLS	XP_003359348.1 lymphoid-specific helicase [Sus scrofa]	-	-	-	-	GO:0000775//chromosome, centromeric region;GO:0005634//nucleus;GO:0005721//pericentric heterochromatin	GO:0003682//chromatin binding;GO:0004386//helicase activity;GO:0005524//ATP binding	GO:0001655//urogenital system development;GO:0006306//DNA methylation;GO:0006342//chromatin silencing;GO:0006346//methylation-dependent chromatin silencing;GO:0007275//multicellular organism development;GO:0010216//maintenance of DNA methylation;GO:0031508//pericentric heterochromatin assembly;GO:0043066//negative regulation of apoptotic process;GO:0046651//lymphocyte proliferation;GO:1990830//ce…	--
ENSSSCG00025022934	224.216	246.451	214.107	184.054	173.788	115.354	228.258	157.732	-0.533192	0.0395523	0.312013	TFAP4	XP_020942359.1 transcription factor AP-4 isoform X3 [Sus scrofa]	Human Diseases	Cancer: overview	ko05205//Proteoglycans in cancer	K09108	-	GO:0046983//protein dimerization activity	-	bHLH
ENSSSCG00025009881	1375.96	1248.39	1332.67	878.315	903.164	951.239	1319.01	910.906	-0.534079	0.000696507	0.0565044	USH1C	XP_020938933.1 LOW QUALITY PROTEIN: harmonin [Sus scrofa]	-	-	-	-	-	GO:0005515//protein binding;GO:0051015//actin filament binding	GO:0007605//sensory perception of sound	--
ENSSSCG00025040026	1076.9	1068.91	972.995	714.764	754.387	678.758	1039.6	715.97	-0.53806	0.00125535	0.075736	PKD2	Sus scrofa polycystin 2, transient receptor potential cation channel (PKD2), mRNA. [Source:RefSeq mRNA;Acc:NM_001245979]	-	-	-	-	GO:0016020//membrane	GO:0005509//calcium ion binding	-	--
ENSSSCG00025052690	305.58	349.692	367.788	223.743	232.013	248.508	341.02	234.755	-0.538703	0.00587888	0.131633	AURKB	XP_020921857.1 aurora kinase B isoform X5 [Sus scrofa]	-	-	-	-	GO:0032133//chromosome passenger complex	GO:0000166//nucleotide binding;GO:0004672//protein kinase activity;GO:0004674//protein serine/threonine kinase activity;GO:0005524//ATP binding	GO:0006468//protein phosphorylation;GO:0007094//mitotic spindle assembly checkpoint;GO:0032467//positive regulation of cytokinesis;GO:0043988//histone H3-S28 phosphorylation	--
ENSSSCG00025038420	437.961	495.547	452.101	365.458	283.883	303.986	461.87	317.776	-0.539476	0.00866678	0.154008	CPM	XP_032502577.1 carboxypeptidase M isoform X3 [Phocoena sinus]	-	-	-	-	-	GO:0004181//metallocarboxypeptidase activity;GO:0008270//zinc ion binding	GO:0006508//proteolysis	--
ENSSSCG00025037309	919.755	853.995	872.179	590.709	574.728	653.758	881.976	606.399	-0.540474	0.000894335	0.0642141	TRPV4	XP_013838403.1 transient receptor potential cation channel subfamily V member 4 isoform X1 [Sus scrofa]	Cellular Processes;Human Diseases;Organismal Systems	Cell growth and death;Cardiovascular disease;Sensory system	ko04218//Cellular senescence;ko05418//Fluid shear stress and atherosclerosis;ko04750//Inflammatory mediator regulation of TRP channels	K04973;K04973;K04973	GO:0016020//membrane;GO:0016021//integral component of membrane	GO:0005216//ion channel activity;GO:0005515//protein binding	GO:0006811//ion transport;GO:0034220//ion transmembrane transport;GO:0055085//transmembrane transport	--
ENSSSCG00025043061	299.295	273.383	337.807	202.461	217.457	204.746	303.495	208.221	-0.543554	0.00782025	0.147792	LOC101321236	XP_019804645.1 PREDICTED: rho-related GTP-binding protein RhoG-like [Tursiops truncatus]	Human Diseases;Human Diseases	Infectious disease: bacterial;Infectious disease: bacterial	ko05132//Salmonella infection;ko05100//Bacterial invasion of epithelial cells	K07863;K07863	-	GO:0003924//GTPase activity;GO:0005525//GTP binding	GO:0007264//small GTPase mediated signal transduction	--
ENSSSCG00025006514	517.478	527.808	439.01	348.278	407.604	260.53	494.765	338.804	-0.546292	0.0379477	0.305437	APOA1	AAA30992.1 apolipoprotein A-I [Sus scrofa]	Organismal Systems;Organismal Systems;Organismal Systems;Organismal Systems;Human Diseases	Endocrine system;Digestive system;Digestive system;Digestive system;Infectious disease: parasitic	ko03320//PPAR signaling pathway;ko04979//Cholesterol metabolism;ko04975//Fat digestion and absorption;ko04977//Vitamin digestion and absorption;ko05143//African trypanosomiasis	K08757;K08757;K08757;K08757;K08757	GO:0005576//extracellular region;GO:0005615//extracellular space;GO:0030139//endocytic vesicle;GO:0031410//cytoplasmic vesicle;GO:0034361//very-low-density lipoprotein particle;GO:0034364//high-density lipoprotein particle;GO:0034366//spherical high-density lipoprotein particle;GO:0042627//chylomicron	GO:0001540//beta-amyloid binding;GO:0005102//receptor binding;GO:0005319//lipid transporter activity;GO:0005543//phospholipid binding;GO:0008035//high-density lipoprotein particle binding;GO:0008289//lipid binding;GO:0015485//cholesterol binding;GO:0019899//enzyme binding;GO:0031072//heat shock protein binding;GO:0031210//phosphatidylcholine binding;GO:0034190//apolipoprotein receptor binding;GO:…	GO:0001932//regulation of protein phosphorylation;GO:0001935//endothelial cell proliferation;GO:0002740//negative regulation of cytokine secretion involved in immune response;GO:0006644//phospholipid metabolic process;GO:0006656//phosphatidylcholine biosynthetic process;GO:0006695//cholesterol biosynthetic process;GO:0006869//lipid transport;GO:0007186//G-protein coupled receptor signaling pathwa…	--
ENSSSCG00025054380	1326.75	1130.52	1340.74	877.607	860.722	859.79	1266.01	866.04	-0.54778	0.00420017	0.113457	TK1	XP_020922212.1 thymidine kinase, cytosolic [Sus scrofa]	Metabolism;Metabolism;Metabolism	Global and overview maps;Xenobiotics biodegradation and metabolism;Nucleotide metabolism	ko01100//Metabolic pathways;ko00983//Drug metabolism - other enzymes;ko00240//Pyrimidine metabolism	K00857;K00857;K00857	-	GO:0000166//nucleotide binding;GO:0004797//thymidine kinase activity;GO:0005524//ATP binding;GO:0016301//kinase activity;GO:0016740//transferase activity	GO:0009157//deoxyribonucleoside monophosphate biosynthetic process;GO:0016310//phosphorylation;GO:0046104//thymidine metabolic process;GO:0071897//DNA biosynthetic process	--
ENSSSCG00025005883	403.728	382.014	494.318	309.087	266.82	298.447	426.687	291.451	-0.549924	0.0210376	0.231539	CALCOCO2	XP_020726433.1 calcium-binding and coiled-coil domain-containing protein 2 isoform X1 [Odocoileus virginianus texanus]	Human Diseases;Human Diseases;Cellular Processes	Infectious disease: bacterial;Infectious disease: viral;Transport and catabolism	ko05131//Shigellosis;ko05164//Influenza A;ko04137//Mitophagy - animal	K21348;K21348;K21348	-	-	-	--
ENSSSCG00025011385	1019.54	930.956	893.6	583.069	711.293	648.204	948.032	647.522	-0.550007	0.00463706	0.117954	ADGRG6	XP_020942839.1 adhesion G-protein coupled receptor G6 isoform X2 [Sus scrofa]	-	-	-	-	GO:0016021//integral component of membrane	GO:0004888//transmembrane signaling receptor activity;GO:0004930//G-protein coupled receptor activity	GO:0007166//cell surface receptor signaling pathway;GO:0007186//G-protein coupled receptor signaling pathway	--
ENSSSCG00025075473	209.196	230.674	236.407	124.729	141.036	196.098	225.425	153.954	-0.550148	0.0365517	0.300017	PLAAT3	NP_001231443.1 phospholipase A and acyltransferase 3 [Sus scrofa]	Metabolism;Environmental Information Processing;Metabolism;Metabolism;Organismal Systems;Metabolism;Metabolism;Metabolism	Global and overview maps;Signal transduction;Lipid metabolism;Lipid metabolism;Endocrine system;Lipid metabolism;Lipid metabolism;Lipid metabolism	ko01100//Metabolic pathways;ko04014//Ras signaling pathway;ko00564//Glycerophospholipid metabolism;ko00590//Arachidonic acid metabolism;ko04923//Regulation of lipolysis in adipocytes;ko00565//Ether lipid metabolism;ko00591//Linoleic acid metabolism;ko00592//alpha-Linolenic acid metabolism	K16817;K16817;K16817;K16817;K16817;K16817;K16817;K16817	GO:0016020//membrane;GO:0016021//integral component of membrane	-	-	--
ENSSSCG00025015157	758.685	759.354	617.523	541.094	505.598	408.711	711.854	485.134	-0.553197	0.021151	0.231882	NUSAP1	XP_020953114.1 nucleolar and spindle-associated protein 1 isoform X1 [Sus scrofa]	-	-	-	-	GO:0005623//cell;GO:0005819//spindle;GO:0005874//microtubule	-	GO:0000226//microtubule cytoskeleton organization;GO:0000281//mitotic cytokinesis;GO:0040001//establishment of mitotic spindle localization	--
ENSSSCG00025024586	684.795	642.617	568.665	411.644	463.747	411.653	632.026	429.015	-0.558957	0.00598556	0.132885	ITGA1	XP_020932428.1 LOW QUALITY PROTEIN: integrin alpha-1 [Sus scrofa]	Human Diseases;Environmental Information Processing;Cellular Processes;Cellular Processes;Environmental Information Processing;Human Diseases;Human Diseases;Human Diseases;Organismal Systems	Infectious disease: viral;Signal transduction;Cell motility;Cellular community - eukaryotes;Signaling molecules and interaction;Cardiovascular disease;Cardiovascular disease;Cardiovascular disease;Immune system	ko05165//Human papillomavirus infection;ko04151//PI3K-Akt signaling pathway;ko04810//Regulation of actin cytoskeleton;ko04510//Focal adhesion;ko04512//ECM-receptor interaction;ko05410//Hypertrophic cardiomyopathy;ko05412//Arrhythmogenic right ventricular cardiomyopathy;ko05414//Dilated cardiomyopathy;ko04640//Hematopoietic cell lineage	K06480;K06480;K06480;K06480;K06480;K06480;K06480;K06480;K06480	GO:0008305//integrin complex	-	GO:0007155//cell adhesion	--
ENSSSCG00025076706	319.831	285.725	259.703	242.728	179.319	165.076	288.42	195.707	-0.559472	0.0349038	0.295327	CDH16	XP_020949680.1 cadherin-16 isoform X1 [Sus scrofa]	-	-	-	-	GO:0005886//plasma membrane;GO:0016020//membrane;GO:0016021//integral component of membrane	GO:0005509//calcium ion binding	GO:0007155//cell adhesion;GO:0007156//homophilic cell adhesion via plasma membrane adhesion molecules;GO:0016339//calcium-dependent cell-cell adhesion via plasma membrane cell adhesion molecules	--
ENSSSCG00025012071	4780.76	4981.54	4284.32	3349.59	3515.24	2653.36	4682.21	3172.73	-0.561464	0.0108457	0.167188	AIF1L	XP_003353736.2 LOW QUALITY PROTEIN: allograft inflammatory factor 1-like [Sus scrofa]	-	-	-	-	GO:0005884//actin filament;GO:0016020//membrane;GO:0016021//integral component of membrane;GO:0032587//ruffle membrane;GO:0042995//cell projection	GO:0005509//calcium ion binding;GO:0051015//actin filament binding	GO:0051017//actin filament bundle assembly;GO:0097178//ruffle assembly	--
ENSSSCG00025026521	11584.7	10954.5	9311.06	7281.53	7776.57	6432.7	10616.7	7163.6	-0.567582	0.0116053	0.172204	LAMC1	Sus scrofa laminin subunit gamma 1 (LAMC1), mRNA. [Source:RefSeq mRNA;Acc:NM_001271715]	Human Diseases;Human Diseases;Environmental Information Processing;Cellular Processes;Human Diseases;Human Diseases;Human Diseases;Environmental Information Processing;Human Diseases	Cancer: overview;Infectious disease: viral;Signal transduction;Cellular community - eukaryotes;Infectious disease: parasitic;Cancer: specific types;Infectious disease: parasitic;Signaling molecules and interaction;Neurodegenerative disease	ko05200//Pathways in cancer;ko05165//Human papillomavirus infection;ko04151//PI3K-Akt signaling pathway;ko04510//Focal adhesion;ko05145//Toxoplasmosis;ko05222//Small cell lung cancer;ko05146//Amoebiasis;ko04512//ECM-receptor interaction;ko05020//Prion disease	K05635;K05635;K05635;K05635;K05635;K05635;K05635;K05635;K05635	-	-	-	--
ENSSSCG00025072093	551.606	603.58	534.786	423.795	446.906	269.157	563.324	379.953	-0.568146	0.0368942	0.301124	CDCA5	XP_003122614.2 sororin [Sus scrofa]	Human Diseases	Cancer: overview	ko05206//MicroRNAs in cancer	K17390	GO:0000785//chromatin;GO:0000790//nuclear chromatin;GO:0005623//cell;GO:0005634//nucleus;GO:0005654//nucleoplasm;GO:0005737//cytoplasm	GO:0044877//macromolecular complex binding	GO:0000278//mitotic cell cycle;GO:0006302//double-strand break repair;GO:0007064//mitotic sister chromatid cohesion;GO:0007076//mitotic chromosome condensation;GO:0007080//mitotic metaphase plate congression;GO:0031536//positive regulation of exit from mitosis;GO:0071922//regulation of cohesin localization to chromatin	--
ENSSSCG00025049612	211.696	225.333	189.438	161.653	107.331	153.487	208.822	140.824	-0.568386	0.0267922	0.260604	CCNB2	cyclin B2 [Source:NCBI gene;Acc:100135668]	Human Diseases;Human Diseases;Cellular Processes;Cellular Processes;Environmental Information Processing;Cellular Processes;Organismal Systems;Cellular Processes	Infectious disease: viral;Infectious disease: viral;Cell growth and death;Cell growth and death;Signal transduction;Cell growth and death;Endocrine system;Cell growth and death	ko05170//Human immunodeficiency virus 1 infection;ko05166//Human T-cell leukemia virus 1 infection;ko04218//Cellular senescence;ko04110//Cell cycle;ko04068//FoxO signaling pathway;ko04114//Oocyte meiosis;ko04914//Progesterone-mediated oocyte maturation;ko04115//p53 signaling pathway	K21770;K21770;K21770;K21770;K21770;K21770;K21770;K21770	GO:0000307//cyclin-dependent protein kinase holoenzyme complex;GO:0005634//nucleus;GO:0005737//cytoplasm;GO:0005813//centrosome;GO:0005829//cytosol;GO:0015630//microtubule cytoskeleton;GO:0016020//membrane	GO:0004672//protein kinase activity;GO:0016538//cyclin-dependent protein serine/threonine kinase regulator activity;GO:0019901//protein kinase binding	GO:0000079//regulation of cyclin-dependent protein serine/threonine kinase activity;GO:0001701//in utero embryonic development;GO:0006468//protein phosphorylation;GO:0040008//regulation of growth;GO:0043029//T cell homeostasis;GO:0044772//mitotic cell cycle phase transition;GO:0048538//thymus development;GO:1904145//negative regulation of meiotic cell cycle process involved in oocyte maturation	--
ENSSSCG00025053610	330.403	305.56	292.399	210.843	233.28	181.692	309.454	208.605	-0.568953	0.00564512	0.129745	CDCA7L	XP_005656739.1 cell division cycle-associated 7-like protein isoform X3 [Sus scrofa]	-	-	-	-	-	-	GO:0006355//regulation of transcription, DNA-templated;GO:0008284//positive regulation of cell proliferation	--
ENSSSCG00025074018	298.83	274.181	294.603	194.488	175.658	214.619	289.205	194.922	-0.569195	0.00226158	0.0944129	CHEK1	XP_005667538.1 serine/threonine-protein kinase Chk1 [Sus scrofa]	Human Diseases;Human Diseases;Human Diseases;Cellular Processes;Cellular Processes;Cellular Processes	Infectious disease: viral;Infectious disease: viral;Cancer: overview;Cell growth and death;Cell growth and death;Cell growth and death	ko05170//Human immunodeficiency virus 1 infection;ko05166//Human T-cell leukemia virus 1 infection;ko05203//Viral carcinogenesis;ko04218//Cellular senescence;ko04110//Cell cycle;ko04115//p53 signaling pathway	K02216;K02216;K02216;K02216;K02216;K02216	GO:0000785//chromatin;GO:0005634//nucleus;GO:0005654//nucleoplasm;GO:0005657//replication fork;GO:0005737//cytoplasm;GO:0043231//intracellular membrane-bounded organelle	GO:0000166//nucleotide binding;GO:0004672//protein kinase activity;GO:0004674//protein serine/threonine kinase activity;GO:0005524//ATP binding;GO:0016301//kinase activity;GO:0035402//histone kinase activity (H3-T11 specific)	GO:0000077//DNA damage checkpoint;GO:0000086//G2/M transition of mitotic cell cycle;GO:0001833//inner cell mass cell proliferation;GO:0006281//DNA repair;GO:0006468//protein phosphorylation;GO:0006974//cellular response to DNA damage stimulus;GO:0006997//nucleus organization;GO:0007093//mitotic cell cycle checkpoint;GO:0010468//regulation of gene expression;GO:0010767//regulation of transcription…	--
ENSSSCG00025001600	166.26	186.455	137.988	97.526	114.268	117.844	163.568	109.879	-0.573968	0.0251449	0.255206	ZUP1	NP_001229962.1 zinc finger-containing ubiquitin peptidase 1 [Sus scrofa]	-	-	-	-	-	GO:0003676//nucleic acid binding	-	--
ENSSSCG00025049764	255.809	211.801	234.237	161.56	165.644	144.099	233.949	157.101	-0.574503	0.00582138	0.131633	ASF1B	anti-silencing function 1B histone chaperone [Source:NCBI gene;Acc:100192434]	-	-	-	-	GO:0000785//chromatin;GO:0000790//nuclear chromatin;GO:0005634//nucleus;GO:0005654//nucleoplasm;GO:0032991//macromolecular complex	GO:0042393//histone binding	GO:0001835//blastocyst hatching;GO:0006333//chromatin assembly or disassembly;GO:0006334//nucleosome assembly;GO:0006335//DNA replication-dependent nucleosome assembly;GO:0006336//DNA replication-independent nucleosome assembly	--
ENSSSCG00025031168	984.429	1075.84	790.426	728.205	694.515	490.118	950.232	637.613	-0.575599	0.0496416	0.350942	HMMR	XP_003134130.2 hyaluronan mediated motility receptor isoform X2 [Sus scrofa]	Environmental Information Processing	Signaling molecules and interaction	ko04512//ECM-receptor interaction	K06267	-	GO:0003700//transcription factor activity, sequence-specific DNA binding;GO:0005540//hyaluronic acid binding	GO:0006355//regulation of transcription, DNA-templated	--
ENSSSCG00025017015	322.716	386.55	298.348	222.774	205.118	247.85	335.872	225.247	-0.576401	0.0190214	0.2204	PDZD3	XP_020918617.1 Na(+)/H(+) exchange regulatory cofactor NHE-RF4 isoform X3 [Sus scrofa]	-	-	-	-	-	GO:0005515//protein binding;GO:0030251//guanylate cyclase inhibitor activity	GO:0006811//ion transport;GO:0007168//receptor guanylyl cyclase signaling pathway;GO:0031283//negative regulation of guanylate cyclase activity	--
ENSSSCG00025012347	137.317	145.842	133.903	99.754	105.769	74.1538	139.021	93.2256	-0.576502	0.0113651	0.170379	TOB2	XP_020947113.1 protein Tob2 [Sus scrofa]	Genetic Information Processing	Folding, sorting and degradation	ko03018//RNA degradation	K14443	GO:0005634//nucleus;GO:0005737//cytoplasm;GO:0005829//cytosol	GO:0003714//transcription corepressor activity;GO:0042809//vitamin D receptor binding	GO:0008285//negative regulation of cell proliferation;GO:0010468//regulation of gene expression;GO:0045671//negative regulation of osteoclast differentiation;GO:0045778//positive regulation of ossification;GO:1903507//negative regulation of nucleic acid-templated transcription	--
ENSSSCG00025072371	331.539	349.769	307.605	207.614	255.962	197.476	329.638	220.351	-0.581081	0.00740496	0.145612	CREB5	XP_015991442.1 PREDICTED: cyclic AMP-responsive element-binding protein 5 [Rousettus aegyptiacus]	Human Diseases;Human Diseases;Environmental Information Processing;Organismal Systems;Human Diseases;Human Diseases;Human Diseases;Human Diseases;Environmental Information Processing;Environmental Information Processing;Environmental Information Processing;Human Diseases;Human Diseases;Organismal Systems;Organismal Systems;Human Diseases;Organismal Systems;Environmental Information Processing;Org…	Infectious disease: viral;Neurodegenerative disease;Signal transduction;Environmental adaptation;Infectious disease: viral;Cancer: overview;Infectious disease: viral;Infectious disease: viral;Signal transduction;Signal transduction;Signal transduction;Endocrine and metabolic disease;Endocrine and metabolic disease;Circulatory system;Endocrine system;Substance dependence;Endocrine system;Signal tr…	ko05165//Human papillomavirus infection;ko05016//Huntington disease;ko04151//PI3K-Akt signaling pathway;ko04714//Thermogenesis;ko05166//Human T-cell leukemia virus 1 infection;ko05203//Viral carcinogenesis;ko05163//Human cytomegalovirus infection;ko05161//Hepatitis B;ko04152//AMPK signaling pathway;ko04024//cAMP signaling pathway;ko04022//cGMP-PKG signaling pathway;ko04931//Insulin resistance;ko0…	K09047;K09047;K09047;K09047;K09047;K09047;K09047;K09047;K09047;K09047;K09047;K09047;K09047;K09047;K09047;K09047;K09047;K09047;K09047;K09047;K09047;K09047;K09047;K09047;K09047;K09047;K09047;K09047;K09047;K09047;K09047;K09047	GO:0005634//nucleus	GO:0003676//nucleic acid binding;GO:0003677//DNA binding;GO:0003700//transcription factor activity, sequence-specific DNA binding	GO:0006355//regulation of transcription, DNA-templated	--
ENSSSCG00025073439	854.168	628.786	841.184	520.252	595.764	437.251	774.712	517.756	-0.581389	0.0407229	0.316955	SLC7A7	solute carrier family 7 member 7 [Source:NCBI gene;Acc:100037972]	Organismal Systems	Digestive system	ko04974//Protein digestion and absorption	K13867	GO:0016020//membrane;GO:0016021//integral component of membrane	GO:0015174//basic amino acid transmembrane transporter activity;GO:0022857//transmembrane transporter activity	GO:0000821//regulation of arginine metabolic process;GO:0055085//transmembrane transport;GO:1990822//basic amino acid transmembrane transport	--
ENSSSCG00025040856	207.599	261.782	251.279	171.167	167.196	142.591	240.22	160.318	-0.583421	0.0132618	0.184467	TICAM2	NP_001191280.1 TIR domain-containing adapter molecule 2 [Sus scrofa]	Human Diseases;Cellular Processes;Human Diseases;Organismal Systems;Environmental Information Processing;Human Diseases	Infectious disease: viral;Cell growth and death;Cancer: overview;Immune system;Signal transduction;Infectious disease: bacterial	ko05161//Hepatitis B;ko04217//Necroptosis;ko05235//PD-L1 expression and PD-1 checkpoint pathway in cancer;ko04620//Toll-like receptor signaling pathway;ko04064//NF-kappa B signaling pathway;ko05133//Pertussis	K05409;K05409;K05409;K05409;K05409;K05409	GO:0005768//endosome;GO:0005783//endoplasmic reticulum;GO:0005793//endoplasmic reticulum-Golgi intermediate compartment;GO:0005794//Golgi apparatus;GO:0005886//plasma membrane;GO:0030134//ER to Golgi transport vesicle	GO:0005515//protein binding;GO:0005543//phospholipid binding	GO:0001817//regulation of cytokine production;GO:0006886//intracellular protein transport;GO:0006888//ER to Golgi vesicle-mediated transport;GO:0006909//phagocytosis;GO:0007030//Golgi organization;GO:0007165//signal transduction;GO:0032729//positive regulation of interferon-gamma production;GO:0032755//positive regulation of interleukin-6 production;GO:0051607//defense response to virus;GO:007067…	--
ENSSSCG00025009374	900.073	912.802	941.864	564.376	596.272	666.512	918.246	609.053	-0.592312	0.000690005	0.0565044	VANGL1	XP_001929575.1 vang-like protein 1 [Sus scrofa]	Environmental Information Processing	Signal transduction	ko04310//Wnt signaling pathway	K04510	GO:0005886//plasma membrane;GO:0016020//membrane;GO:0016021//integral component of membrane;GO:0016328//lateral plasma membrane	-	GO:0007275//multicellular organism development;GO:0043473//pigmentation	--
ENSSSCG00025062422	303.176	288.689	290.503	198.35	196.528	189.781	294.123	194.886	-0.593785	4.61e-05	0.0213205	CDC20	XP_023410381.1 cell division cycle protein 20 homolog isoform X2 [Loxodonta africana]	Human Diseases;Human Diseases;Genetic Information Processing;Cellular Processes;Cellular Processes	Infectious disease: viral;Cancer: overview;Folding, sorting and degradation;Cell growth and death;Cell growth and death	ko05166//Human T-cell leukemia virus 1 infection;ko05203//Viral carcinogenesis;ko04120//Ubiquitin mediated proteolysis;ko04110//Cell cycle;ko04114//Oocyte meiosis	K03363;K03363;K03363;K03363;K03363	-	GO:0005515//protein binding;GO:0010997//anaphase-promoting complex binding;GO:0097027//ubiquitin-protein transferase activator activity	GO:1904668//positive regulation of ubiquitin protein ligase activity	--
ENSSSCG00025024908	1798.42	1691.57	1893.88	1174.37	1227.04	1153.28	1794.62	1184.89	-0.598925	0.000615196	0.0557411	RRM2	XP_020943508.1 ribonucleoside-diphosphate reductase subunit M2 [Sus scrofa]	Metabolism;Metabolism;Cellular Processes;Metabolism;Metabolism;Metabolism	Global and overview maps;Nucleotide metabolism;Cell growth and death;Xenobiotics biodegradation and metabolism;Nucleotide metabolism;Metabolism of other amino acids	ko01100//Metabolic pathways;ko00230//Purine metabolism;ko04115//p53 signaling pathway;ko00983//Drug metabolism - other enzymes;ko00240//Pyrimidine metabolism;ko00480//Glutathione metabolism	K10808;K10808;K10808;K10808;K10808;K10808	-	GO:0016491//oxidoreductase activity	GO:0009263//deoxyribonucleotide biosynthetic process;GO:0055114//oxidation-reduction process	--
ENSSSCG00025077047	522.355	533.125	548.512	347.132	377.362	331.468	534.664	351.987	-0.603109	0.000293663	0.0429671	SNX32	XP_032494831.1 sorting nexin-32 isoform X3 [Phocoena sinus]	Cellular Processes	Transport and catabolism	ko04144//Endocytosis	K17920	-	GO:0035091//phosphatidylinositol binding	GO:0015031//protein transport	--
ENSSSCG00025069926	482.544	437.449	486.886	333.95	272.314	317.864	468.96	308.043	-0.606332	0.00269697	0.0968942	TXNIP	Thioredoxin-interacting protein [Source:UniProtKB/Swiss-Prot;Acc:Q2HY40]	Organismal Systems	Immune system	ko04621//NOD-like receptor signaling pathway	K20910	GO:0005737//cytoplasm	GO:0004857//enzyme inhibitor activity;GO:0031625//ubiquitin protein ligase binding	GO:0000122//negative regulation of transcription from RNA polymerase II promoter;GO:0006606//protein import into nucleus;GO:0006979//response to oxidative stress;GO:0007049//cell cycle;GO:0030216//keratinocyte differentiation;GO:0043086//negative regulation of catalytic activity;GO:0048008//platelet-derived growth factor receptor signaling pathway;GO:0051782//negative regulation of cell division;…	--
ENSSSCG00025050044	864.248	909.593	876.533	573.919	560.708	594.054	883.458	576.227	-0.616525	5.08e-05	0.0221597	ABCC2	XP_020929369.1 LOW QUALITY PROTEIN: canalicular multispecific organic anion transporter 1 [Sus scrofa]	Human Diseases;Organismal Systems;Environmental Information Processing;Human Diseases	Drug resistance: antineoplastic;Digestive system;Membrane transport;Drug resistance: antineoplastic	ko01524//Platinum drug resistance;ko04976//Bile secretion;ko02010//ABC transporters;ko01523//Antifolate resistance	K05666;K05666;K05666;K05666	GO:0005887//integral component of plasma membrane;GO:0016021//integral component of membrane	GO:0005524//ATP binding;GO:0008514//organic anion transmembrane transporter activity;GO:0016887//ATPase activity;GO:0022857//transmembrane transporter activity;GO:0042626//ATPase activity, coupled to transmembrane movement of substances	GO:0055085//transmembrane transport	--
ENSSSCG00025075168	1583.03	1490.91	1571.85	916.992	1042.8	1057.05	1548.6	1005.61	-0.622888	0.000516583	0.0508007	SLC6A6	XP_020924161.1 sodium- and chloride-dependent taurine transporter isoform X2 [Sus scrofa]	-	-	-	-	GO:0005887//integral component of plasma membrane;GO:0016020//membrane;GO:0016021//integral component of membrane	GO:0005328//neurotransmitter:sodium symporter activity;GO:0005369//taurine:sodium symporter activity	GO:0006836//neurotransmitter transport	--
ENSSSCG00025076092	2678.3	2792.2	2218.47	1779.05	1893.74	1314.36	2562.99	1662.38	-0.624575	0.0224943	0.24007	PCM1	XP_020933562.1 pericentriolar material 1 protein isoform X2 [Sus scrofa]	-	-	-	-	GO:0005813//centrosome	-	GO:0034454//microtubule anchoring at centrosome;GO:0060271//cilium morphogenesis;GO:0071539//protein localization to centrosome	--
ENSSSCG00025043129	82.6916	83.0556	62.7182	53.5577	55.1752	39.1387	76.1551	49.2905	-0.627631	0.0333663	0.29083	ZEB1	XP_020919855.1 LOW QUALITY PROTEIN: zinc finger E-box-binding homeobox 1 [Sus scrofa]	Human Diseases;Human Diseases;Human Diseases	Cancer: overview;Cancer: overview;Cancer: specific types	ko05206//MicroRNAs in cancer;ko05202//Transcriptional misregulation in cancer;ko05215//Prostate cancer	K09299;K09299;K09299	-	GO:0003676//nucleic acid binding;GO:0003677//DNA binding	-	zf-C2H2
ENSSSCG00025007243	1226.16	1431.11	950.397	744.123	884.767	691.908	1202.56	773.599	-0.636446	0.0465709	0.341168	SPA17	XP_003130070.1 sperm surface protein Sp17 isoform X1 [Sus scrofa]	-	-	-	-	GO:0005737//cytoplasm;GO:0005929//cilium;GO:0009897//external side of plasma membrane;GO:0016020//membrane;GO:0031514//motile cilium;GO:0035686//sperm fibrous sheath;GO:0097228//sperm principal piece	GO:0005515//protein binding;GO:0005516//calmodulin binding	GO:0007339//binding of sperm to zona pellucida	--
ENSSSCG00025051304	588.015	602.485	599.094	330.341	328.388	489.613	596.531	382.781	-0.640079	0.0162913	0.205106	STRA6	XP_001928183.1 stimulated by retinoic acid gene 6 protein homolog [Sus scrofa]	-	-	-	-	-	GO:0034632//retinol transporter activity;GO:0038023//signaling receptor activity	-	--
ENSSSCG00025050396	177.103	169.629	148.409	105.204	90.6076	119.8	165.047	105.204	-0.64969	0.00764138	0.14653	ZDHHC15	XP_020935413.1 palmitoyltransferase ZDHHC15 isoform X1 [Sus scrofa]	-	-	-	-	GO:0016020//membrane;GO:0016021//integral component of membrane	GO:0016409//palmitoyltransferase activity;GO:0016740//transferase activity;GO:0016746//transferase activity, transferring acyl groups;GO:0019706//protein-cysteine S-palmitoyltransferase activity	-	--
ENSSSCG00025052376	2620.45	2631.3	2529.79	1527.42	1741.13	1691.38	2593.85	1653.31	-0.649738	0.000199743	0.0348552	LRP2	XP_020931970.1 LOW QUALITY PROTEIN: low-density lipoprotein receptor-related protein 2 [Sus scrofa]	Organismal Systems;Organismal Systems;Environmental Information Processing	Endocrine system;Digestive system;Signal transduction	ko04918//Thyroid hormone synthesis;ko04979//Cholesterol metabolism;ko04340//Hedgehog signaling pathway	K06233;K06233;K06233	-	GO:0005509//calcium ion binding;GO:0005515//protein binding	-	--
ENSSSCG00025006885	55.2256	62.4477	48.0035	38.5536	33.946	33.0599	55.2256	35.1865	-0.650314	0.0112537	0.170379	BRPF3	XP_020954297.1 bromodomain and PHD finger-containing protein 3 [Sus scrofa]	-	-	-	-	GO:0000123//histone acetyltransferase complex;GO:0070776//MOZ/MORF histone acetyltransferase complex	GO:0005515//protein binding;GO:0046872//metal ion binding	GO:0043966//histone H3 acetylation;GO:0044154//histone H3-K14 acetylation;GO:0045740//positive regulation of DNA replication	--
ENSSSCG00025000718	924.385	889.754	801.12	582.923	616.35	465.96	871.753	555.078	-0.65123	0.00565282	0.129745	SCEL	XP_020921414.1 sciellin isoform X3 [Sus scrofa]	-	-	-	-	-	-	-	--
ENSSSCG00025007487	1080.35	1143.13	837.549	652.529	712.264	583.584	1020.34	649.459	-0.651743	0.0208901	0.230716	ROPN1L	XP_003361906.3 ropporin-1-like protein [Sus scrofa]	-	-	-	-	GO:0005737//cytoplasm;GO:0005929//cilium;GO:0031514//motile cilium	-	GO:0001932//regulation of protein phosphorylation;GO:0003341//cilium movement;GO:0030317//sperm motility;GO:0048240//sperm capacitation	--
ENSSSCG00025027642	474.079	338.04	353.967	250.632	243.804	245.368	388.696	246.601	-0.656462	0.0297819	0.278811	BTD	XP_003483176.1 biotinidase isoform X2 [Sus scrofa]	Metabolism;Organismal Systems;Metabolism	Global and overview maps;Digestive system;Metabolism of cofactors and vitamins	ko01100//Metabolic pathways;ko04977//Vitamin digestion and absorption;ko00780//Biotin metabolism	K01435;K01435;K01435	-	GO:0016811//hydrolase activity, acting on carbon-nitrogen (but not peptide) bonds, in linear amides	GO:0006768//biotin metabolic process;GO:0006807//nitrogen compound metabolic process	--
ENSSSCG00025012467	410.675	453.331	434.019	253.332	287.044	282.289	432.675	274.221	-0.657942	0.000615062	0.0557411	RUNX1T1	XP_019480523.1 PREDICTED: protein CBFA2T1 isoform X2 [Hipposideros armiger]	Human Diseases;Human Diseases;Human Diseases	Cancer: overview;Cancer: overview;Cancer: specific types	ko05200//Pathways in cancer;ko05202//Transcriptional misregulation in cancer;ko05221//Acute myeloid leukemia	K10053;K10053;K10053	GO:0005634//nucleus;GO:0005654//nucleoplasm	GO:0003700//transcription factor activity, sequence-specific DNA binding;GO:0003714//transcription corepressor activity;GO:0046872//metal ion binding	GO:0006355//regulation of transcription, DNA-templated;GO:0045892//negative regulation of transcription, DNA-templated	--
ENSSSCG00025029325	461.411	455.84	374.342	270.21	352.336	195.891	430.531	272.812	-0.658208	0.0414262	0.320572	PTTG1	XP_003134140.2 securin isoform X1 [Sus scrofa]	Human Diseases;Cellular Processes;Cellular Processes	Infectious disease: viral;Cell growth and death;Cell growth and death	ko05166//Human T-cell leukemia virus 1 infection;ko04110//Cell cycle;ko04114//Oocyte meiosis	K06635;K06635;K06635	GO:0005634//nucleus;GO:0005737//cytoplasm	-	GO:0051276//chromosome organization	--
ENSSSCG00025053078	203.842	221.055	163.158	118.028	125.871	126.772	196.018	123.557	-0.66581	0.0140623	0.189635	FAM171A2	XP_020922526.1 protein FAM171A2 isoform X3 [Sus scrofa]	-	-	-	-	-	-	-	--
ENSSSCG00025042874	467.376	528.24	457.857	283.988	310.039	316.368	484.491	303.465	-0.67494	0.00169979	0.0848672	CHURC1	XP_003128688.3 protein Churchill isoform X1 [Sus scrofa]	-	-	-	-	-	GO:0008270//zinc ion binding	GO:0007275//multicellular organism development;GO:0045893//positive regulation of transcription, DNA-templated	--
ENSSSCG00025019530	622.169	594.105	609.549	349.02	349.616	442.534	608.608	380.39	-0.678034	0.00207163	0.0908983	ACP5	Sus scrofa acid phosphatase 5, tartrate resistant (ACP5), mRNA. [Source:RefSeq mRNA;Acc:NM_214209]	Metabolism;Cellular Processes;Organismal Systems;Human Diseases;Metabolism	Global and overview maps;Transport and catabolism;Development and regeneration;Immune disease;Metabolism of cofactors and vitamins	ko01100//Metabolic pathways;ko04142//Lysosome;ko04380//Osteoclast differentiation;ko05323//Rheumatoid arthritis;ko00740//Riboflavin metabolism	K14379;K14379;K14379;K14379;K14379	GO:0005576//extracellular region;GO:0005764//lysosome	GO:0003993//acid phosphatase activity;GO:0008198//ferrous iron binding;GO:0008199//ferric iron binding;GO:0016787//hydrolase activity;GO:0046872//metal ion binding	GO:0001503//ossification;GO:0006811//ion transport;GO:0016311//dephosphorylation;GO:0032496//response to lipopolysaccharide;GO:0032691//negative regulation of interleukin-1 beta production;GO:0032695//negative regulation of interleukin-12 production;GO:0032720//negative regulation of tumor necrosis factor production;GO:0032929//negative regulation of superoxide anion generation;GO:0034097//respon…	--
ENSSSCG00025072927	331.375	383.245	303.162	180.797	230.95	222.867	339.261	211.538	-0.681476	0.0105027	0.165908	SLA-DQB	AAM20968.1 MHC class II antigen [Sus scrofa]	Human Diseases;Human Diseases;Human Diseases;Human Diseases;Human Diseases;Cellular Processes;Human Diseases;Organismal Systems;Environmental Information Processing;Organismal Systems;Human Diseases;Organismal Systems;Human Diseases;Human Diseases;Human Diseases;Organismal Systems;Human Diseases;Human Diseases;Human Diseases;Human Diseases;Human Diseases;Human Diseases;Organismal Systems;Human Di…	Infectious disease: viral;Infectious disease: viral;Infectious disease: viral;Infectious disease: viral;Infectious disease: bacterial;Transport and catabolism;Infectious disease: parasitic;Immune system;Signaling molecules and interaction;Immune system;Infectious disease: parasitic;Immune system;Immune disease;Cardiovascular disease;Immune disease;Immune system;Immune disease;Endocrine and metabo…	ko05166//Human T-cell leukemia virus 1 infection;ko05169//Epstein-Barr virus infection;ko05168//Herpes simplex virus 1 infection;ko05164//Influenza A;ko05152//Tuberculosis;ko04145//Phagosome;ko05145//Toxoplasmosis;ko04659//Th17 cell differentiation;ko04514//Cell adhesion molecules;ko04658//Th1 and Th2 cell differentiation;ko05140//Leishmaniasis;ko04612//Antigen processing and presentation;ko05323…	K06752;K06752;K06752;K06752;K06752;K06752;K06752;K06752;K06752;K06752;K06752;K06752;K06752;K06752;K06752;K06752;K06752;K06752;K06752;K06752;K06752;K06752;K06752;K06752	GO:0016020//membrane;GO:0042613//MHC class II protein complex	-	GO:0006955//immune response;GO:0019882//antigen processing and presentation	--
ENSSSCG00025073010	132.997	136.386	129.609	81.864	79.0391	84.5023	132.997	81.8018	-0.701192	3.43e-05	0.0186939	TMEM260	XP_003121871.1 transmembrane protein 260 isoform X1 [Sus scrofa]	-	-	-	-	GO:0016020//membrane;GO:0016021//integral component of membrane	-	-	--
ENSSSCG00025005845	725.622	690.633	716.121	412.031	447.698	448.298	710.792	436.009	-0.705069	6.58e-05	0.0231509	UHRF1	XP_005661377.1 E3 ubiquitin-protein ligase UHRF1 [Sus scrofa]	-	-	-	-	-	GO:0005515//protein binding	-	--
[truncated: 51 more rows]
